# Supplementary material for: Out of balance: conflicts of interest persist in food chemicals determined to be generally recognized as safe
Source: Environ Health. 2023 Sep 6;22:59. doi: 10.1186/s12940-023-01004-8 (PMC10481496; doi:10.1186/s12940-023-01004-8)
Supplement: Supplementary file 1 — Supplementary Material 1 [file 12940_2023_1004_MOESM1_ESM.xlsx]

## Sheet:  Title page
Title: Out of Balance: Conflicts of interest persist in food chemicals determined to be generally recognized as safe.
Matouskova, K.1, Neltner, T.G 2*, Maffini, M.V.3
1 Independent Consultant. Bethesda, MD, USA
2 Environmental Defense Fund. Washington, DC, USA
3 Independent Consultant. Frederick, MD, USA.

## Sheet: GRAS notifications 2015-2020
GRN Number	Substance	Date of Closure	Filing Date	FDA decision	Notifier	Country	Third party	GRAS Panel Convened	Key Entity (if no GRAS panel)	Affiliation of the Key Entity	Number of Panel Members	Panel member I	Panel member II	Panel Member III	Panel Member IV	Panel member V and others
970	Enzyme-modified steviol glycosides	2021-04-09	2020-12-17	"no questions"	Shandong Shengxiangyuan Biotechnology Co., Ltd	China	GRAS Associates, LLC	Yes	.	.	3	Emmel, Katrina	Lewis, Kara	Kapp, Robert	.	..
968	Rebaudioside B	2022-03-10	2020-12-14	"no questions"	Blue California	USA (CA)	GRAS Associates, LLC	Yes	.	.	3	Kapp, Robert	Lewis, Kara	Emmel, K.	.	.
967	Soluble egg-white protein produced by Komagataella phaffii strain GSD-1209	2021-09-09	2020-12-14	"no questions"	Clara Foods Co.	USA (CA)	Kevin O. Gillies Consulting Services, LLC	Yes	.	.	3	Borzelleca, J.F.	Pariza, Michael	Gillies, Kevin	.	.
966	Preparations containing three to eight bacteriophages specific to Campylobacter jejuni	2021-10-06	2020-12-03	"no questions"	Intralytix, Inc.	USA (MD)	0	No	Alexander Sulakvelidze	manufacturer/notifier	0	.	.	.	.	..
965	Arabinase enzyme preparation produced by Aspergillus tubingensis	2021-07-21	2020-12-03	"no questions"	Shin Nihon Chemical Co., Ltd.	Japan	0	Yes	.	.	3	Borzelleca, J.F.	Brusick, David	Pariza, Michael, W.	.	.
964	Lysophospholipase enzyme preparation from Aspergillus niger produced by Trichoderma reesei	2021-09-09	2020-11-25	"no questions"	DuPont Nutrition & Biosciences)	USA (CA)	0	No	Annie Han	manufacturer/notifier	0	.	.	.	.	..
963	Fungal oil (≥40% arachidonic acid) from Mortierella alpina	2021-10-19	2020-12-21	"no questions"	BASF Corporation	USA (NJ)	ToxStrategies, LLC	No	Donald F Schmitt	third party	0	.	.	.	.	.
961	β-glucan derived from Agrobacterium sp. CCTCC No. M2010020	2021-05-19	2020-11-13	"ceased to evaluate"	Sichuan Synlight Biotech, Ltd.	China	Intertek	Yes	.	.	3	Tarka, Stanley, M.	Thomas, John, A.	Bechtel, David, H.	.	.
960	Hypromellose acetate succinate	2021-12-21	2020-11-16	"no questions"	Shin-Etsu Chemical Co., Ltd.	Japan	AIBMR®	No	Sakae Obara	manufacturer/notifier	0	.	.	.	.	..
959	Iron milk proteinate	2021-03-17	2020-12-18	"no questions"	Société des Produits Nestlé S.A.	Switzerland	0	Yes	.	.	.	names not available (sic!)
958	Fungal oil (≥40% arachidonic acid) from Mortierella alpina strain AF	2021-03-26	2020-10-14	"ceased to evaluate"	Hubei Fuxing Biotechnology Co., Ltd.	China	Spherix Consulting Group, Inc.	Yes	.	.	4	Clemens, Roger	Hayes, Wallace, A.	Sox, Thomas, E.	Kruger, Claire	.
957	Lactobacillus johnsonii strain ATCC PTA-124205	2021-10-26	2020-10-29	"no questions"	Prozure, Inc.	USA (FL)	0	No	Michael Davoren Rodriguez	manufacturer/notifier	0	.	.	.	.	.
955	Bacillus subtilis strain BS-MB40 PTA-122264 spore preparation	2021-03-26	2020-11-10	"no questions"	BIO-CAT Microbials, LLC	USA (MN)	GRAS Associates, LLC	Yes	.	.	3	Martin, Robert L.	Falk, Michael	Archer, Douglas, L.	.	.
954	Fibrillated cellulose	2021-05-25	2020-11-23	"ceased to evaluate"	Alliance for Food Safety Acceptance of Fibrillated and Crystalline Celluloses	several European countries/companies	Vireo Advisors, LLC	Yes	.	.	2	Chesseman, Mitchell	Pelus, Richard, C.	.	.
953	Lactobacillus plantarum strain CECT 7527, CECT 7528, and CECT 7529	2021-02-05	2020-10-23	"no questions"	Kaneka Americas Holding, Inc	USA (TX)	JHeimbach, LLC	Yes	.	.	3	Nicolosi, Robert, J.	Pariza, Michael, W.	Thomas, John, A.	.	.
952	Bifidobacterium animalis subsp. lactis strain AD011	2021-03-17	2020-09-21	"no questions"	BIFIDO Co., Ltd.	Korea	Susan Cho, agent	Yes	.	.	4	Falk, Michael	Clemens, Roger	Jin, Yong-Su	Cho, susan	.
951	3-fucosyllactose	2021-08-12	2020-10-02	"no questions"	Danisco, USA	USA (DE)	JHeimbach LLC	Yes	.	.	3	Fahey, George	Koletzko, Berthold V.	Pariza, Micahel, W	.	.
950	Bifidobacterium longum subsp. infantis DSM 33361	2021-03-01	2020-10-01	"no questions"	Chr. Hansen, Inc.	USA	0	No	Emily Gregoire	manufacturer/notifier	0	.	.	.
949	Bacillus coagulans strain DSM 17654 spore preparation	2021-01-07	2020-10-07	"no questions"	Advanced Enzymes Technologies Ltd.	India	JHeimbach, LLC	Yes	.		2	Borzelleca, J.F.	Pariza, Michael	.	.	.
948	Enzyme-treated pea protein	2021-09-09	2020-11-05	"no questions"	Yantai Oriental Protein Tech Co., Ltd.	China	Soni & Associates, Inc.	Yes	.		3	Martin, Robert L.	Thomas, John, A/	Soni, Madhusudan, G.	.	.
947	Cacao pulp, juice, and juice concentrate	2021-12-21	2020-09-16	"no questions"	CABOSSE Naturals NV	Belgium	Exponent, Inc.	Yes	.		3	Tarka, Stanley, M.	Nicolosi, Robert	Williamns ,Gary, Murray	.	.
946	Lactobacillus plantarum strain DSM 33452	2021-02-05	2020-09-18	"no questions"	Chr. Hansen, Inc.	USA (WI)	0	No	Arie Carpenter	manufacturer/notifier	0	.	.	.	.	.
945	Fungal protein from Fusarium sp. mycelia	2022-04-22	2020-12-03	"no questions"	3F BIO Limited	UK	0	No	Jim Laird	manufacturer/notifier	0	.	.	.	.	.
944	Rice protein hydrolysate	2021-10-08	2020-08-28	"no questions"	BASF Corporation	USA (NJ)	Exponent, Inc.	Yes	.	.	2	Nicolosi, Robert, J.	Sahyoun, Nadine, R.	.	.	.
943	Citrus fiber from the peels of oranges, lemons, or limes	2021-04-09	2020-09-08	"no questions"	CP Kelco Aps	Denmark	Intertek Health Science Inc.	Yes	,	.	3	Borzelleca, J.F.	Fahey, George	Nicolosi, Robert	.	.
942	Whey permeate	2020-12-21	2020-08-26	"ceased to evaluate"	ProLiant Dairy, LLC	USA (IA)	0	No	Sylvia Bergman	manufacturer/notifier	0	.	.	.	.	.
941	Oat polar lipid extract	2021-06-11	2020-08-28	"ceased to evaluate"	Swedish Oat Fiber	Sweden	Intertek	Yes	.	.	3	Borzelleca, J.F.	Nicolosi, Robert	Williams, Gary	.	.
940	Phospholipase A2 enzyme from Sus scrofa (wild pig) produced by Yarrowia lipolytica	2021-05-12	2020-06-30	"no questions"	Biocatalysts Limited	UK	0	No	Andrew Ellis	manufacturer/notifier	0	.	.	.	.	.
939	Sunflower lecithin	2021-03-03	2020-08-26	"no questions"	Sternchemie GmbH & Co. KG	Germany	ToxStrategies, LLC	Yes	.	.	3	Caracostas., Michael	Tarka, Stanely, M.	Vollmuth, Thomas	.	.
938	Pichia kluyveri DSM 33235	2021-04-14	2020-10-09	"no questions"	Chr. Hansen, Inc.	USA (WI)	0	No	Arie Carpenter Katharine Urbain	manufacturer/notifier	0	.	.	.	.	.
937	Staphylococcus carnosus DSM 25010	2021-04-21	2020-08-17	"no questions"	Chr. Hansen, Inc.	USA (WI)	0	No	Arie Carpenter Katharine Urbain	manufacturer/notifier	0	.	.	.	.	.
936	Leuconostoc carnosum DSM 32756	2021-04-19	2020-08-17	"no questions"	Chr. Hansen, Inc.	USA (WI)	0	No	Arie Carpenter Katharine Urbain	manufacturer/notifier	0	.	.	.	.	.
935	L-carnitine-L-tartrate	2020-11-30	2020-07-31	"ceased to evaluate"	Ausnutria B.V.	Netherlands	Hogan Lovells US LLP	Yes	.	.	3	Guy, Robin	Vanderhool, Jon, A.	Ricker, Karin	.	.
934	Algal oil (≥35% docosahexanoic acid (DHA)) derived from Schizochytrium sp. strain CABIO-A-2	2021-07-20	2020-07-20	"no questions"	CABIO Biotech (Wuhan) Co., Ltd.	China	Spherix Consulting Group, Inc.	Yes	.	.	3	Clemens, Roger	Hayes, Wallace, A.	Sox, Thomas	.	.
933	Algal oil (≥36% docosahexaenoic acid) from Schizochytrium sp. strain DHF	2020-11-13	2020-07-21	"no questions"	Hubei Fuxing BioTechnology, Co., Ltd.	China	NutraSource, Inc.	Yes	.	.	4	Falk, Michael	Fahey, George, C.	Slavin, Joanne	Cho, Susan	,
932	2'-fucosyllactose	2021-02-18	2020-07-22	"no questions"	Advanced Protein Technologies Corp.	Korea	AceOne RS Susan Cho	Yes	.	.	4	Falk, Michael	Fahey, George, C.	Slavin, Joanne	Cho, Susan	.
931	Creatine monohydrate	2020-11-12	2020-06-12	"no questions"	AlzChem Trostberg GmbH	Germany	Center for Regulatory Services, Inc	No	Smedley, Kathrine	third party	0	.	.	.	.	.
929	2'-fucosyllactose	2021-02-26	2020-06-19	"no questions"	Jennewein Biotechnologie GmbH	Germany	Ramboll Environment & Health	Yes	.	.	3	Rodricks, Joseph, V.	Jones, Judith, K.	Thomson, Gavin, P.	.	.
928	Dried Saccharomyces cerevisiae yeast fermentate	2021-05-14	2020-08-05	"no questions"	Cargill Incorporated	USA( MN)	ToxStrategies, LLC	Yes	.	.	3	Carakostas, Michael	Tarka, Stanely, M.	Vollmuth, Thomas	.	.
927	Polyvinyl alcohol	2021-02-26	2020-06-15	"no questions"	Adept Limited	New Zealand	Keller and Heckman LLP	No	Yi Huang	manufacturer/notifier	0	.	.	.	.	.
926	Soluble rice flour	2021-01-05	2020-06-15	"no questions"	Cargill Incorporated	USA (MN)	ToxStrategies, LLC	Yes	.	.	3	Carakostas, Michael	Tarka, Stanely, M.	Vollmuth, Thomas	.	.
925	3-fucosyllactose	2021-02-08	2020-05-15	"no questions"	Jennewein Biotechnologie GmgH	Germany	Spherix Consulting Group, Inc.	Yes	.	.	4	Clemens, Roger	Hayes, Wallace	Sox, Thomas, E.	Kruger, Claire	.
924	2'-fucosyllactose	2020-11-23	2020-05-18	"ceased to evaluate"	Jennewein Biotechnologie GmgH	Germany	Spherix Consulting Group, Inc.	Yes	.	.	4	Clemens, Roger	Hayes, Wallace	Sox, Thomas, E.	Kruger, Claire	.
923	Lacto-N-tetraose	2021-02-02	2020-05-14	"no questions"	Jennewein Biotechnologie GmgH	Germany	Spherix Consulting Group, Inc.	Yes	.	.	4	Clemens, Roger	Hayes, Wallace	Sox, Thomas, E.	Kruger, Claire	.
922	6'-sialyllactose sodium salt	2021-04-23	2020-06-03	"no questions"	Jennewein Biotechnologie GmgH	Germany	Spherix Consulting Group, Inc.	Yes	.	.	4	Clemens, Roger	Hayes, Wallace	Sox, Thomas, E.	Kruger, Claire	.
921	3'-sialyllactose sodium salt	2020-10-30	2020-05-14	"no questions"	Jennewein Biotechnologie GmgH	Germany	Spherix Consulting Group, Inc.	Yes	.	.	4	Clemens, Roger	Hayes, Wallace	Sox, Thomas, E.	Kruger, Claire	,
920	Thaumatin II	2020-11-24	2020-05-18	"no questions"	Nomad BioScience GmbH	Germany	Center for Regulatory Services, Inc. DT/Consulting Group	No	Smedley & Tuse	third party	0	.	.	.	.	.
919	Lacto-N-neotetraose	2020-10-30	2020-05-12	"no questions"	Jennewein Biotechnologie GmgH	Germany	Spherix Consulting Group, Inc.	Yes	.	.	4	Clemens, Roger	Hayes, Wallace	Sox, Thomas, E.	Kruger, Claire	.
918	Partially defatted almond protein flour	2021-07-07	2020-06-18	"no questions"	Blue Diamond Growers	USA (CA)	0	Yes	.	.	3	Borzelleca, J.F.	Fahey, George, C.	Nicolosi, Robert, J.	.	.
917	Preparation containing three bacterial phages specific to Salmonella	2020-09-10	2020-04-24	"no questions"	Gum Products International	Canada	0	No	Henry Liu	manufacturer/notifier	0	.	.	.	.	.
916	Dihydroquercetin	2021-05-19	2020-05-06	"no questions"	Blue California	USA (CA)	GRAS Associates, LLC	Yes	.	.	3	Lewis, Kara	Dziwenka, Margitta	Omaye, Stanley	.	.
915	Calcium L-methylfolate	2021-02-23	2020-05-06	"no questions"	DSM Nutritional Products	USA (NJ)	0	Yes	.	.	3	Pariza, Michael, W.	Thomas, John. A.	Tarka, Stanley, M.	.	.
914	Alpha-linolenic acid diacylglycerol	2021-03-15	2020-05-04	"no questions"	Kao Corporation	Japan	Morgan, Lewis & Bockius LLP	Yes	.	.	3	Kruger, Claire, L.	Soni, Madhusudan, G.	Ginserg, Henry	.	.
913	Algal oil (minimum 35% DHA)	2021-01-10	2020-04-13	"no questions"	Mara Renewables Corporation	Canada	ToxStrategies, LLC	Yes	.	.	3	Paul Damian,	Carol A. Knight,	Tarka, Stanley, M.	.	.
912	Trehalose	2021-10-01	2020-04-09	"ceased to evaluate"	c-LEcta GmbH	Germany	Pen & Tec Consulting S.L.U.	No	Paula Pescador	manufacturer/notifier	0	.	.	.	.	.
911	Rebaudioside I	2021-06-08	2020-03-19	"no questions"	Blue California	USA (CA)	GRAS Associates, LLC	Yes	.	.	3	Emmel, Katrina, V,	Kapp, Robert W. Jr.	Lewis, Kara	.	.
910	Thaumatin II	2020-09-09	2020-03-12	"no questions"	Nomad BioScience GmbH	Germany	Center for Regulatory Services, Inc. DT/Consulting Group	No	Smedley & Tuse	third party	0	.	.	.	.	.
909	Whey protein containing 41% alpha-lactalbumin	2021-09-08	2020-05-29	"ceased to evaluate"	Arla Foods Ingredients Group P/S	Denmark	JHeimbach LLC	Yes	.	.	3	Kleinman, Ronald, E.	Koletzko, Berthold	Thomas, John. A.	.	.
908	Lipase from Penicillium camemberti	?	2020-03-20	"no questions"	Amano Enzyme, Inc.	Japan	Keller and Heckman LLP	No	Melvin S. Drozen	third party	0
907	Wheat seed oil	2020-08-21	2020-03-09	"no questions"	SEPPIC Air Liquide Healthcare	France	AIBMR®	No	Marie-Anne Milesi	manufacturer/notifier	0	.	.	.
906	Wheat seed polar lipids	2020-08-24	2020-03-09	"no questions"	SEPPIC Air Liquide Healthcare	France	AIBMR®	No	Marie-Anne Milesi	manufacturer/notifier	0	.	.	.
905	Bacillus subtilis SG188	2020-06-08	2020-03-05	"no questions"	SporeGen Ltd	UK	JHeimbach LLC	Yes	.	.	3	Borzelleca, J.F.	Pariza, Michael W.	Heimbach, James, T.	.	.
904	Fungal protein from fermented Fusarium sp. mycelia	2021-03-26	2020-04-22	"no questions"	Natures Fynd	USA (IL)	Steptoe & Johnson, LLP	Yes	.	.	3	Dr. Andrew Bartholomeus,	Dr. Mitchell Cheeseman	Dr. James Hoadley	.	.
903	Quillaia extract type 2	2021-04-21	2020-03-25	"no questions"	Naturex SA	France	0	Yes	.	.	3	Borzelleca, J.F.	Brusick, David	Williams, Gary	,	,
902	Neohesperidin dihydrochalcone	2020-11-23	2020-02-18	"no questions"	HealthTech BioActives, S.L.U.	Spain	AIBMR®	No	Francisco Borrego Rios	manufacturer/notifier	0	.	.	.	.	.
901	Glucosyl hesperidin	2020-11-09	2020-02-19	"no questions"	Hayashibara Co., Ltd.	Japan	Vanguard Regulatory Services, Inc.	Yes	.	.	3	Borzelleca, J.F.	Sipes, Glenn, I.	Thomas, John, A.	.	.
900	corn oil	2020-10-30	2020-02-21	"no questions"	Hogan Lovells US LLP	USA(DC)	0	No	Steven B. Steinborn	manufacturer/notifier	0	.	.	.	.	.
899	Citric acid esters of mono- and diglycerides	2020-10-30	2020-02-21	"no questions"	Hogan Lovells US LLP	USA(DC)	0	No	Steven B. Steinborn	manufacturer/notifier	0	.	.	.	.	.
898	Anhydrous milk fat	2020-10-28	2020-02-05	"no questions"	Hogan Lovells US LLP	USA(DC)	0	No	Steven B. Steinborn	manufacturer/notifier	0	.	.	.	.	.
897	2-O-fucosyllactose	2020-06-12	2020-01-29	"no questions"	DuPont Nutrition and Health	USA (DE)	JHeimbach LLC	Yes	.	.	3	Borzelleca, J.F.	Nicolosi, Robert, J.	Pariza, Michael, W.	.	.
896	Alpha-galacto-oligosaccharides	2020-09-18	2020-02-20	"no questions"	Olygose	France	Spherix Consulting Group, Inc.	Yes	.	.	4	Clemens, Roger	Hayes, Wallace, A.	Sox, Thomas E.	Kruger Claire	.
895	Lacto-N-neotetraose	2020-12-03	2020-01-15	"no questions"	Glycom A/S	Denmark	0	No	Christoph H.Rohrig	manufacturer/notifier	0	.	.	.	.	.
894	White mulberry leaf extract	2020-11-19	2020-01-29	"ceased to evaluate"	Phynova Group Limited	UK	AIBMR®	No	Robert Miller	manufacturer/notifier	0	.	.	.	.	.
893	D-psicose	2020-06-05	2020-01-14	"ceased to evaluate"	Tate & Lyle	USA (IL)	ToxStrategies, LLC	Yes	.	.	3	Carakostas, Michael	Tarka, Stanely, M.	Vollmuth, Thomas	.	.
892	Refined shea butter	2020-07-07	2020-01-22	"ceased to evaluate"	AAK USA Inc.	USA (NJ)	0	No	James S. Jones	manufacturer/notifier	0	.	.	.	.	.
891	Cellulase produced by Trichoderma reesei	2020-10-20	2020-01-22	"no questions"	Novozymes North America Inc.	USA (NC)	0	No	Oesterling, Jane	manufacturer/notifier	0	.	.	.	.	.
890	Corn oil derived from distillers grains	2020-12-23	2019-12-18	"ceased to evaluate"	Corn oil ONE	USA (IA)	Exponent, Inc.	Yes	.	.	3	Lane, Richard, W.	Sahyoun, Nadine	Tarka, Stanley, M.		.
889	Spermidine rich wheat germ extract	2020-03-20	2020-01-08	"ceased to evaluate"	TLL The Longevity Labs GmbH	Austria	The Executive Consulting, Inc.	Yes	.	.	4	Galluzzi, Lorenzo	Kroemer, Guido	Longo, Valter	Soni, Madhusudan, G.	.
888	Preparation containing three bacterial phages specific to Salmonella	2020-02-28	2019-12-13	"ceased to evaluate"	Gum Products International	Canada	OFW Law	No	Henry Liu	manufacturer/notifier	0
887	Menaquinone-7	2020-06-12	2019-12-05	"no questions"	Synergia Life Sciences Pvt. Ltd.	India	0	Yes	.	.	4	Martin, Robert L.	Thomas, john, A.	Soni, Madhusudan G.	Schurgers, Leon, J.	.
886	Monoacylglycerides from grape seed	2020-07-13	2019-12-09	"no questions"	Apeel Sciences	USA (CA)	0	No	Jenny Du Katie Davis	manufacturer/notifier	0	.	.	.	.	.
885	Vinyl acetate-vinyl laurate copolymer	2020-04-22	2019-12-02	"no questions"	Wacker Chemie, AG	Germany	Hyman, Phelps & McNamara, P.C.	Yes	.	.	3	Tarka, Stanley, M.	Thomas, John, A.	Kraska, Richard	.	.
884	Rice bran extract	2020-08-19	2019-10-31	"no questions"	Florida Food Products, LLC	USA (FL)	ToxStrategies, LLC	Yes	.	.	3	Carakostas, Michael	Tarka, Stanley, M.	Vollmuth, Thomas	.	.
883	Ilex guayusa leaf aqueous extract	2020-04-28	2019-11-04	"no questions"	All Market Inc.	USA (NY)	AIBMR®	No	Aytunc Atabek	manufacturer/notifier	0	.	.	.	.	.
882	Rebaudioside M	2020-02-02	2019-10-07	"no questions"	Cargill, Inc.	USA (MN)	0	Yes	.	.	3	Pariza, Michael, W.	Sipes, Glen, I	Tarka, Stanley, M.	.	.
881	6'-sialyllactose sodium salt	2020-02-24	2019-10-23	"no questions"	Glycom A/S	Europe	0	Yes	,	.	3	Borzelleca, J.F.	Kleinman, Ronald	Nicolosi,	.	.
880	3'-sialyllactose sodium salt	2020-02-21	2019-10-23	"no questions"	Glycom A/S	Europe	0	Yes	.	.	3	Borzelleca, J.F.	Kleinman, Ronald	Nicolosi,	.	.
879	Fava bean protein isolate	2020-03-23	2019-09-26	"no questions"	Yantai T.FULL Biotech Co., Ltd	CHina	ToxStrategies, LLC	Yes	.	.	3	Carakostas, Michael	Damian, Paul	Knight, Carol A.
878	Glucosylated steviol glycosides	2019-12-19	2019-08-28	"no questions"	Daepyung Co., Ltd.	Korea	GRAS Associates, LLC	Yes	.	.	3	Emmel, Katrina, V,	Kapp, Robert W. Jr.	Lewis, Kara	.	.
877	Bifidobacterium longum BB536	2019-12-26	2019-08-26	"no questions"	Morinaga Milk Industry Co., Ltd.	Japan	Spherix Consulting Group, Inc.	Yes	.	.	3	Clemens, Roger	Hayes, Wallace, A.	Sox, thomas	.	.
876	Hydroxytyrosol	2020-01-21	2019-08-27	"no questions"	Nova Mentis Ltd	Ireland	0	No	Kevin O Connor	manufacturer/notifier	0	.	.	.	.	.
875	Bifidobacterium animalis subsp. lactis AD011	2019-10-30	2019-08-19	"ceased to evaluate"	BIFIDO CO., LTD.	Korea	NutraSource, Inc.	No!	Myeong Soo Park	manufacturer/notifier	0	.	.	.	.	.
874	Corn protein	2020-04-29	2019-08-27	"ceased to evaluate"	Cargill, Inc.	USA (MN)	Toxicology Regulatory Services (TRS)	Yes	.	.	3	Coughlin, James, R.	Knight, Carol, A.	Carakostas, Michael	.	.
873	Cranberry extract	2020-05-06	2019-08-08	"no questions"	Ocean Spray Cranberries, Inc.	USA (MA)	0	Yes	.	.	3	Thomas, John, A.	Nicolosi, Robert	Borzelleca, J.F.	.	.
872	Bifidobacterium animalis subsp. lactis UABla-12	2019-12-09	2019-09-03	"no questions"	UAS Laboratories, LLC	USA (WI)	Kevin O. Gillies Consulting Services, LLC	No	Kevin O. Gillie for Gregory Leyer and Stephanie Hice of UAS LAbs	third party	0	.	.	.	.	.
871	Lactobacillus acidophilus DDS-1	2019-10-23	2019-08-08	"no questions"	UAS Laboratories, LLC	USA (WI)	Kevin O. Gillies Consulting Services, LLC	No	Kevin O. Gillie for Gregory Leyer and Stephanie Hice of UAS LAbs	third party	0	.	.	.	.	.
870	Ilex guayusa leaf hydroethanolic extract	2020-03-20	2019-07-22	"no questions"	Applied Food Sciences, Inc.	USA (TX)	AIBMR®	No	Chris Fields	manufacturer/notifier	0	.	.	.	.	.
869	Ilex guayusa leaf aqueous extract	2020-03-20	2019-07-22	"no questions"	Applied Food Sciences, Inc.	USA (TX)	AIBMR®	No	Chris Fields	manufacturer/notifier	0	.	.	.	.	.
868	Coffee fruit extract	2020-03-24	2019-08-19	"no questions"	VDF FutureCeuticals, Inc.	USA (IL)	Amin Talati Wasserman, LLP	Yes	.	.	3	Martin, Robert L.	Thomas, John A.	Soni, Madhusudan, G.	.	.
867	Rebaudioside M	2019-09-03	2019-07-09	"ceased to evaluate"	Cargill, Inc.	USA (MN)	0	Yes	.	.	3	Pariza, Michael, W.	Sipes, Glenn I.	Tarka, Stanley, M.	.	.
866	Lipase from Penicillium camemberti	2020-01-13	2019-08-01	"ceased to evaluate"	Amano Enzyme, Inc.	Japan	Keller and Heckman LLP	No	Melvin S. Drozen	third party	0	.	.	.	.	.
865	Lactobacillus acidophilus NCFM	2020-03-10	2019-07-30	"no questions"	Dupont Nutrition and Biosciences (Danisco USA, Inc.)	USA (WI)	0	Yes	.	.	5	Pariza, Michael, W.	MacLean, Willianm, C.	Borzelleca, J.F.	Archer, Doublas,	Falk, Miechael (technical advisor)
864	Bacillus coagulans SNZ 1969 spore preparation	2020-02-06	2019-07-10	"no questions"	Sanzyme Biologics Pvt. Ltd.	India	Soni & Associates, Inc.	Yes	.	.	3	Martin, Robert L.	Archer, Doug	Soni, Mad (panel advisor).	.	.
863	β-lactoglobulin produced by Trichoderma reesei	2020-03-25	2019-06-28	"no questions"	Perfect Day, Inc.	USA( CA)	Keller and Heckman LLP	No	Melvin S. Drozen	third party	0	.	.	.	.
862	Algal oil (40% docosahexaenoic acid) from Schizochytrium sp. strain ONC-T18	2020-06-15	2019-07-22	"no questions"	BASF SE	USA (NJ)	ToxStrategies, LLC	No	Haresh Madeka	manufacturer/notifier	0	.	.	.	.	.
861	Pullulanase from Bacillus deramificans produced in Bacillus subtilis	2020-07-21	2019-07-30	"no questions"	GenScript/Bestzyme	USA (NJ)	NutraSource, Inc.	No	Andy Yan	manufacturer/notifier	0	.	.	.	.	.
860	Algal oil (36% docosahexaenoic acid) from Schizochytrium sp. strain DHF	2019-09-03	2019-07-03	"ceased to evaluate"	Hubei Fuxing BioTechnology	China	NutraSource, Inc.	No	Susan Cho	third party	0
859	2'-fucosyllactose	2019-09-06	2019-07-13	"ceased to evaluate"	Advanced Protein Technologies, Corp.	Korea	NutraSource, Inc.	No	Susan Cho	third party	0	.	.	.	.	.
858	Glucosylated steviol glycosides	2019-10-04	2019-06-10	"no questions"	Qufu Shengren Pharmaceutical Co., Ltd	China	GRAS Associates, LLC	Yes	.	.	3	Emmel, Katrina, V,	Lewis, Kara	Kapp, Robert	.	.
857	Phospholipase A1 produced by Aspergillus niger	2019-12-20	2019-06-28	"no questions"	DSM Food Specialties	Netherlands	0	No	Katherine Vega	manufacturer/notifier	0	.	.	.	.	.
856	Bifidobacterium animalis subsp. lactis strain BB-12	2019-12-09	2019-06-25	"no questions"	Chr Hansen, Inc.	USA (WI)	0	No	Sarah R. Kraak-Ripple	manufacturer/notifier	0	.	.	.	.	.
855	Bifidobacterium animalis subsp. lactis strain R0421 Rosell®-421	2020-02-05	2019-06-25	"no questions"	Lallemand Health Solutions	Canada	JHeimbach LLC	Yes	.	.	3	Nicolosi, Robert, J.	Pariza, M.W.	Thomas, J.A.	.	.
854	Agave mixed fructans from Agave tequilana	2020-01-21	2019-05-16	"no questions"	IDEA (Industrializadora Integral del Agave SA de CV)	Mexico	NSF International	Yes	.	.	3	Kraska, Richard, C.	McQuate, Robert, S.	Kapp, Robert. W	.	.
853	Lysozyme produced by Trichoderma reesei	2020-05-27	2019-05-28	"no questions"	Novozymes NA	USA (NC)	0	No	Lori Gregg	manufacturer/notifier	0	.	.	.	.	.
852	2-fucosyllactose	2019-11-15	2019-05-21	"no questions"	BASF SE	USA (NJ)	0	No	Claudia Callies - Kluepfel	manufacturer/notifier	0	.	.	.	.	.
851	Pea protein	2020-04-15	2019-06-10	"no questions"	Roquette Freres	France	Keller and Heckman LLP	No	Evangelia C. Pelonis	third party	0	.	.	.	.	.
850	Olein from shea tree nut extract	2020-03-20	2019-05-29	"no questions"	BUNGE Loders Croklaan BV	Netherlands	GRAS Associates, LLC	Yes	.	.	3	Lewis, Kara	Kraska, Richard	Lane, Richard	.	.
849	Inulin from artichoke	2019-10-30	2019-05-07	"no questions"	Intrinsic Organics, LLC	USA (ID)	Tox Strategies, Inc.	Yes	.	.	3	Carakostas, Michael	Tarka, Stanley, M.	Vollmuth , Thomas	.	.
848	Pea and rice protein fermented by Shitake mycelia	2020-01-09	2019-05-09	"no questions"	Myco Technology, Inc.	USA (CO)	0	Yes	.	.	3	Pariza, Michael, W.	Soni, Madhusudan, G.	Borzelleca, J.F.	.	.
847	Lactobacillus plantarum ECGC 13110402	2019-09-30	2019-05-01	"no questions"	ProBiotix Health Ltd.	UK	AIBMR®	0	Stephen O'Hara	manufacturer/notifier	0	.	.	.	.	.
846	Rebaudioside M	2019-08-23	2019-05-02	"no questions"	GLG Life Tech Corporation	Canada	GRAS Associates, LLC	Yes	.	.	3	Emmel, Katrina, V,	Lewis, Kara	Archer, Doug	.	.
845	Lactobacillus rhamnosus LGG	2019-10-30	2019-04-24	"ceased to evaluate"	Chr. Hansen Inc.	USA(WI)	0	No	Sarah R. Kraak-Ripple	manufacturer/notifier	0	.	.	.	.	.
844	Algal oil (55% docosahexaenoic acid) from Schizochytrium sp. strain FCC-3204	2019-10-18	2019-04-10	"no questions"	Fermentalg	France	Intertek (from email communication attached to the GRN)	Yes	.	.	3	Thomas, J.A.	Pariza, M. W	Bechtel, D.	.	.
843	Algal oil (35% docosahexaenoic acid) from Schizochytrium sp. strain FCC-1324	2019-10-18	2019-04-10	"no questions"	Fermentalg	France	Intertek (from email communication attached to the GRN)	Yes	.	.	3	Thomas, J.A.	Pariza, M. W	Bechtel, D.	.	.
842	Maltogenic alpha-amylase	2020-01-21	2019-03-29	"no questions"	Mascoma LLC	USA(NH)	Wiley Rein LLP, D.C.	No	Joanne Donoghue	manufacturer/notifier	0	.	.	.	.	.
841	Saccharomyces cerevisiae expressing L-lactate dehydrogenase from Rhizopus oryzae	2020-05-10	2019-03-29	"no questions"	Mascoma LLC	USA(NH)	Wiley Rein LLP, D.C.	No	Joanne Donoghue	manufacturer/notifier	0	.	.	.	.	.
840	Lactobacillus paracasei strain F19	2019-08-27	2019-04-05	"no questions"	Arla Foods Ingredients Group P/S	Denmark	Jheimabach LLC	Yes	.	.	3	Borzelleca, J.F.	Koletzko, B.V.	Pariza, M.W.	.	.
839	Purified steviol glycosides	2019-07-08	2019-03-29	"no questions"	Sinochem Health Company Ltd.	CHina	GRAS Associates, LLC	Yes	.	.	3	Emmel, Katrina, V,	Kapp, Robert W. Jr.	Lewis, Kara	.	.
838	Purified steviol glycosides	2019-07-12	2019-03-20	"no questions"	Jiang Su Svetia Biotechnology Co., Ltd.	China	GRAS Associates, LLC	Yes	.	.	3	Emmel, Katrina, V,	Kapp, Robert W. Jr.	Lewis, Kara	.	.
837	Hydroxytyrosol	2019-06-05	2019-03-07	"ceased to evaluate"	Nova Mentis Ltd.	Ireland	0	No	Kevin O Connor	manufacturer/notifier	0	.	.	.	.	.
836	Algal oil (50-60% docosahexaenoic acid) from Schizochytrium sp. HS01	2019-09-03	2019-03-07	"no questions"	Xiamen Huison Biotech Co., LTD	China	AIBMR®	No	Jane Wu	manufacturer/notifier	0	.	.	.	.	.
835	Ilex guayusa leaf extracs	2019-05-22	2019-03-04	"ceased to evaluate"	Applied Food Sciences, Inc.	USA (TX)	AIBMR®	No	Chris Fields	manufacturer/notifier	0	.	.	.	.	.
834	bacterial phages specific to shiga-toxin producing Escherichia coli	2019-11-08	2019-03-07	"no questions"	Intralytix, Inc.	USA (MD)	0	No	Alexander Sulakvelidze	manufacturer/notifier	0	.	.	.	.	..
833	Lacto-N-tetraose	2019-10-07	2019-03-20	"no questions"	Glycom A/S	Denmark	0	Yes	.	.	4	Borzelleca, J.F.	Nicolosi, Robert	Thomas, John, A.	Kleinman, Ronald	.
832	Acid prolyl endopeptidase produced by A. niger	2019-12-09	2019-03-13	"no questions"	DSM Food Specialties B.V.	Netherlands	0	No	Katherine Vega	manufacturer/notifier	0	.	.	.	.	.
831	Bacillus subtilis DE111	2019-08-13	2019-02-28	"no questions"	Deerland Probiotics and Enzymes	USA	RdR Solutions Consulting, LLC	Yes	.	.	4	Weir, Tiffany	Hudson, Martin, L.	Smith, Mary Alice	Rodricks, Joseph, V.	.
830	Chicory flour	2019-05-22	2019-02-25	"ceased to evaluate"	Blue Prairie Brands, Inc.	USA (MO)	Ramboll U.S. Corporation	No	Rodricks, Joseph V. Turnbull, Duncan	third party	0	.	.	.	.	.
829	Powdered Aspergillus oryzae grown with one or more added minerals	2019-12-09	2019-03-06	"no questions"	Cura Global Health, Inc.	USA (IA)	JHeimbach LLC	Yes	.	.	3	Borzelleca, Joseph	Nicolosi, Robert, J.	Pariza, Michael, W.	.	.
828	D-psicose	2020-03-02	2019-03-25	"no questions"	Samyang Corporation	Korea	NutraSource, Inc.	No	Chong-Jin Park	manufacturer/notifier	0	.	.	.	.	.
827	Preparation with 3 bacteriophages specific to ESCO	2019-12-08	2019-02-12	"no questions"	OmniLytics	USA ( UT)	0	No	Tyler Homer	manufacturer/notifier	0	.	.	.	.	.
826	Dihydroquercetin	2019-09-25	2018-12-18	"ceased to evaluate"	Blue California	USA	GRAS Associates, LLC	Yes	.	.	3	Lewis, Kara	Dziwenka, Margitta	Omaye, Stanley	.	.
825	Beta-galactosidase from Kluyveromyces lactis	2019-11-07	2019-02-06	"no questions"	DSM Food Specialties	Netherlands	Morgan, Lewis & Bockius LLP	No	Gary L. Yingling	third party	0	.	.	.	.	.
824	Bacteriocin preparations specific to Salmonella	2019-10-21	2018-12-20	"no questions"	Nomad BioScience GmbH	Germany	Center for Regulatory Services, Inc.	No	K.O.Smedley	third party	0	.	.	.	.	.
823	Rebaudioside E	2019-06-21	2019-01-29	"no questions"	Blue California	USA	GRAS Associates, LLC	Yes	.	.	3	Kapp, Robert	Lewis, Kara	Emmel, Kathrina, V.	.	.
822	Curcumin	2019-06-04	2018-12-13	"no questions"	Laurus Labs Private Ltd.	India	AIBMR®	No	Chava Krishna Chaitanya	manufacturer/notifier	0	.	.	.	.	.
821	Glucosylated steviol glycosides	2019-05-07	2019-01-29	"no questions"	Haigen-BGG Natural Ingredients Limited	China	0	Yes	.	.	3	Pariza, Michael, W.	Sipes, Glenn, I.	Tarka, Stanley, M.	.	.
820	Lactobacillus fermentum CECT5716	2019-04-03	2018-12-07	"ceased to evaluate"	Biosearch, S.A.	Spain	0	Yes	.	.	3	D. Angel Gil (University of Granada)	D. Andreu Palou Oliver (University of Illes Balears)	D. Luis Moreno Aznar (University of Zaragoza).	.	.
819	Fatty acid ethyl esters from Alaskan Pollock	2019-09-03	2018-12-20	"no questions"	Organic Technologies	USA (OH)	AIBMR®	No	Steve Dillingham	manufacturer/notifier	0	.	.	.	.	.
818	Isomalto-oligosaccharides	2019-12-18	2019-02-19	"no questions"	Ingredion, Inc.	USA (NJ)	0	No	Debra Levine	manufacturer/notifier	0	.	.	.	.	.
817	Serine endopeptidase from Malbranchea cinnamomea produced in Trichoderma reesei	2019-08-26	2018-11-02	"no questions"	AB Enzymes GmbH	Germany	0	No	Candice Cryne	manufacturer/notifier	0	.	.	.	.	.
816	Xylooligosaccharides from sugarcane	2019-08-29	2018-11-30	"no questions"	Prenexus Health, Inc.	USA (AZ)	AIBMR®	Yes	.	.	3	Martin, Robert L.	Thomas	Soni, Madhusudan, G.	.	.
815	2'-fucosyllactose and difucosyllactose	8/20/2019 correction letters, additional correspondence	2018-12-04	"no questions"	Glycom A/S	Denmark	0	Yes	.	.	3	Borzelleca, J.F.	Nicolosi, Robert	Thomas, John, A.	.	.
814	Bifidobacterium bifidum BGN4	2019-06-25	2018-11-27	"no questions"	BIFIDO Co., Ltd	Korea	NutraSource, Inc	No	Susane Cho	third party	0	.	.	.	.	.
813	Bifidobacterium longum BORI	2019-06-21	2018-11-27	"no questions"	BIFIDO Co., Ltd	Korea	NutraSource, Inc	No	Susane Cho	third party	0	.	.	.	.	.
812	Rebaudioside M	2018-12-08	2018-10-16	"no questions"	Amyris, Inc.	USA (CA)	Keller and Heckman, LLP	Yes	.	.	3	Borzelleca, J.F.	Thomas, John, A.	Pariza Michael	.	.
811	Phospholipase A1 produced by Aspergillus oryzae	2019-07-19	2018-09-25	"no questions"	Novozymes NA	USA (NC)	0	No	Janet Oesterling	manufacturer/notifier	0	.	.	.	.	.
810	Lactobacillus paracasei subsp. paracasei strain F-19e	2019-04-05	2018-09-27	"no questions"	Arla Foods Ingredients Group P/S	USA (NJ)!	JHeimbach LLC	Yes	.	.	3	Borzelleca, J.F.	Koletzko, Berthold, V.	Pariza Michael	.	.
809	Fractionated whey protein concentrate containing 41% alpha-lactalbumin	2019-05-06	2018-10-09	"no questions"	Arla Foods Ingredients P/S	Denmark!	JHeimbach, LLC	Yes	.	.	3	Kleinman, Ronald, E.	Koletzko, Berthold, V.	Thomas, John, A.	.	.
808	Lipase from A. tubingensis produced in T. reesei	2019-05-28	2018-10-25	"no questions"	Danisco US Inc. (Dupont Industrial Biosciences)	USA (CA)	0	No	Han, Annie	manufacturer/notifier	0	Pariza Michael (external expert )	.	.	.	.
807	Streptococcus salivarius M18	2019-06-06	2018-09-14	"no questions"	BLIS Technologies Ltd.	New Zealand	0	Yes	.	.	3	Borzelleca, J.F.	Nicolosi, Robert	Pariza Michael	.	.
806	Dolomite	2019-05-17	2018-09-18	"no questions"	Hogan Lovells US LLP	USA (D.C.)	0	No	Martin Hahn	manufacturer/notifier	0	.	.	.	.	.
805	Apple peel powder	2019-05-08	2018-08-23	"no questions"	Leahy Orchards Inc.	Canada	dicentra LLC	No	Monica Banach	third party	0	.	.	.	.	.
804	Pea protein	2019-11-08	2018-08-31	"no questions"	Burcon NutraScience Corporation	Canada	FDA Atty AKA Mark C. Sanchez, LLC	No	Marc Sanchez	third party	0	.	.	.	.	.
803	Pea protein	2019-11-08	2018-08-06	"no questions"	Ingredion Incorporated and Shandong Jianyuan Bioengineering Co. Ltd.	USA (IL)	Keller and Heckman LLP	No?	Evangelia C. Pelonis	third party	0	.	.	.	.	.
802	Endolysin	2019-05-10	2018-08-20	"no questions"	Nomad BioScience GmbH	Germany	Center for Regulatory Services, Inc.	No	Kristi O. Smedley	third party	0	.	.	.	.	.
801	Chymosin from Camelus dromedarius produced in Aspergillus niger	2019-06-06	2018-08-16	"no questions"	Chr. Hansen Inc.	USA (WI)	0	No	Katharine Urbain Emily Gregoire	manufacturer/notifier	0	.	.	.	.	.
800	gamma-oryzanol	2019-03-08	2018-08-20	"no questions"	Oryza Oil and Fat Chemical Co., Ltd	Japan	Spherix Consulting Group, Inc.	Yes	.	.	4	Clemens, Roger	Hayes, Wallace, H.	Sox, Thomas, E.	Kruger, Claire
799	Rebaudioside M	2018-09-25	2018-08-02	"no questions"	Sichuan Ingia Biosynthetic Co., Ltd.	China		Yes	.	.	3	Pariza, Michael, W.	Sipes, Glenn I.	Tarka, Stanley, M.	.	.
798	Saccharomyces cerevisiae strain yBBS002	2019-08-13	2018-08-02	"no questions"	Berkeley Brewing Science, Inc.	USA	0	No	Charles Denby	manufacturer/notifier	0	.	.	.	.	.
797	Fructooligosaccharides	2018-11-15	2018-08-10	"no questions"	New Francisco (Yunfu City) Biotechnology Corporation	China	Soni & Associates, Inc.	Yes	.	.	4	Archer, Douglas, L.	Martin, Robert, L.	Clemens, Rober, A.	Son, Madhusudan as an "Advisor to Expert Panel"	.
796	Orange extract (85% hesperidin)	2019-02-20	2018-08-06	"no questions"	lnterquim d/b/a Ferrer HealthTech	Spain	AIBMR®	No	Francisco Borrego Rios	manufacturer/notifier	0	.	.	.	.	.
795	Purified steviol glycosides	2018-09-25	2018-07-24	"no questions"	Steviana Bioscience (Suzhou) Inc.	China	0	Yes	.	.	3	Borzelleca, J.F.	Nicolosi, Robert	Thomas, John. A.	.	.
794	Shiitake, pea, and rice protein fermented with Lentinula edodes	2018-11-09	2018-07-26	"ceased to evaluate"	MycoTechnology Inc.	USA (CO)	0	Yes	.	.	3	Pariza, Michael, W.	Soni, Madhusudan, G.	Borzelleca, J.F.	.	.
793	Cultured corn starch fermented by C. glutamicum	2019-04-26	2018-07-25	"no questions"	Nestec, S.A. (Nestle)	Switzerland	0	Yes	.	.	3	Borzelleca, J.F.	Johnson, Eric, A.	Thomas, John,A.	.	.
792	Cultured corn starch fermented by C. glutamicum	2019-04-26	2018-07-25	"no questions"	Nestec, S.A. (Nestle)	Switzerland	0	Yes	.	.	3	Borzelleca, J.F.	Johnson, Eric, A.	Thomas, John,A.	.	.
791	Urolithin A	2018-12-20	2018-07-09	"no questions"	Amazentis SA	Switzerland	Hogan Lovells US LLP	Yes	.	.	3	Thomas, John, A.	Nicolosi, Robert	Bechtel, David	.	.
790	Steviol glycosides (minimum purity 95%)	2019-02-26	2018-06-26	"no questions"	GLG Life Tech Corporation	Canada	GRAS Associates, LLC	Yes	.	.	3	Kraska, Richard	Emmel, Katrina	Lewis, Kara	.	.
789	Erythritol	2019-02-20	2018-06-20	"no questions"	Cargill, Inc.	USA (NM)	Tox Strategies	Yes	.	.	3	Carakostas, Michael	Tarka, Stanely, M.	Vollmuth Thomas	.	.
788	Pea protein concentrate	2018-10-12	2018-06-06	"no questions"	Yantai Oriental Protein Tech Co., Ltd.	China	Soni & Associates, Inc.	Yes	.	.	3	Martin, Robert L.	Thomas, John, A.	Soni, Madhusudan	.	.
787	Quinoa sprout powder enriched with vitamins (except folic acid)	2018-09-09	2018-06-26	"no questions"	Vis Vitalis Gmbh	Austria	Soni & Associates, Inc.	Yes	.	.	4	Martin, Robert L.	Thomas, John, A.	Hoadley, James	Son, Madhusudan as an "Advisor to Expert Panel"	.
786	Calcium propionate	2018-11-20	2018-07-02	"no questions"	Wonderful Citrus, LLC	USA (CA)	Lewis and Harrison, LLC	No	Uckoo Ram	manufacturer/notifier	0	.	.	.	.	.
785	Calcium chloride	2018-11-20	2018-07-02	"no questions"	Wonderful Citrus, LLC	USA (CA)	Lewis and Harrison, LLC	No	Uckoo Ram	manufacturer/notifier	0	.	.	.	.	.
784	Siraitia grosvenorii Swingle (Luo Han Guo) fruit juice concentrate	2018-11-20	2018-06-25	"no questions"	Hunan Huacheng Biotech, Inc.	China	NutraSource, Inc.	No	Jun Huang	manufacturer/notifier	0	.	.	.	.	.
783	Triacylglycerol lipase from R. oryzae produced in A. niger	2018-12-20	2018-06-28	"no questions"	Advanced Enzyme Technologies Ltd	India	0	Yes	.	.	3	Pariza, Michael, W.	Borzelleca, J.F.	Bier, Dennis	.	.
782	L-arabinose	2018-08-29	2018-05-31	"ceased to evaluate"	Sensus America, Inc.	USA (NJ)	Ramboll U.S. Corporation	Yes	.	.	3	Borzelleca, J.F.	Jones, Judith, K.	Thomas, John. A.	.	.
781	Alpha-tocopherol (fruit and vegetable derived)	2018-11-05	2018-06-12	"no questions"	NutriFusion LLC	USA (FL)	Hogan Lovells US LLP	No	Martin Hahn	third party	0	.	.	.	.	.
780	Rebaudioside M	2018-07-31	2018-05-14	"no questions"	Tate and Lyle	USA (IL)	0	Yes	.	.	3	Pariza, Michael, W.	Sipes, Glenn I.	Tarka, Stanley, M.	.	.
779	Isomalto-oligosaccharide mixture	2018-10-19	2018-05-07	"no questions"	Baolingbao Biology Co., Ltd.	China	Smith Business Services, LLC	Yes	.	.	3	Chi-Tang Ho	Xiuling Lu	Shiru Jia	.	.
778	Hemp seed oil	2018-12-20	2018-05-07	"no questions"	Fresh Hemp Foods Ltd.	Canada	FDA Atty AKA Mark C. Sanchez, LLC	No	Sanchez, Mark	third party	.	.	.	.	.	.
777	Algal oil (55% docosahexaenoic acid) from Schizochytrium sp. strain FCC-3204	2018-10-26	2018-05-14	"no questions"	Fermentalg	France	Intertek	Yes	.		3	Pariza, Michael, W.	Thomas, John	BEchtel, David	.	.
776	Algal oil (35% docosahexaenoic acid) from Schizochytrium sp. strain FCC-1324	2018-10-26	2018-05-14	"no questions"	Fermentalg	France	Intertek	Yes	.		3	Thomas, John	Pariza, Michael, W.	BEchtel, David	.	.
775	Colicin preparations	2018-10-26	2018-04-30	"no questions"	Nomad Bioscience GmbH	Germany	Center for Regulatory Services, Inc. DT/Consulting Group	No	Kristi O. Smedley	third party	0	.	.	.	.	.
774	Glutaminase from Bacillus licheniformis produced in Bacillus licheniformis	2018-11-26	2018-05-03	"no questions"	Novozymes North America, Inc.	USA (NC)	0	No	Janet Oesterling	manufacturer/notifier	0	.	.	.	.	.
773	Dried biomass of Chlamydomonas reinhardtii	2019-02-22	2018-04-25	"no questions"	Triton Algae Innovations	USA (CA)	AIBMR®	No	Tim Murbach	third party	0	.	.		.	.
772	Palmitoylated green tea catechins	2018-12-13	2018-04-23	"no questions"	Kemin Industries, Inc.	USA (IA)	0	Yes	.	.	3	Borzelleca, J.F.	Nicolosi, Robert, J.	Thomas, John, A.	.	.
771	Hemp seed protein	2018-12-20	2018-04-25	"no questions"	Fresh Hemp Foods Ltd.	Canada	FDA Atty AKA Mark C. Sanchez, LLC	No	Sanchez, Mark	third party	2			.	.
770	Potassium polyaspartate	2018-09-11	2018-04-19	"no questions"	Enartis USA, Inc.	USA (CA)	Lewis & Harrison	No	Santos, Jose	manufacturer/notifier	0	.	.	.	.	.
769	Vitamin C (fruit and vegetable derived)	2018-10-23	2018-04-11	"no questions"	NutriFusion LLC	USA (FL)	Hogan Lovells US LLP	No	Martin Hahn	third party	0	.	.	.	.	.
768	Stevia leaf extract	2018-08-13	2018-04-11	"no questions"	Cargill, Inc.	USA (MN)	0	Yes	.	.	3	Sipes, Glenn I.	Thomas, Johm, A.	Tarka, Stanley, M.	.	.
767	Polyvinyl alcohol	9/7/2018 corrected 9/19/2018	2018-04-26	"no questions"	MonoSol LLC	USA (IN)	Keller and Heckman, LLP	No	Thomas J. Yogan	manufacturer/notifier	0	.	.	.	.	.
766	3'-sialyllactose sodium salt	9/26/2018 corrected 5/7/2019	2018-04-05	"no questions"	GeneChem, Inc.	Korea	NutraSource	No	Jinsuk Woo	manufacturer/notifier	0	.	.	.	.	.
765	Dehulled hemp seed	2018-12-20	2018-04-05	"no questions"	Fresh Hemp Foods, Ltd.	Canada	FDA Atty = Mark C. Sanchez, Esq. as Contract In -house Counsel and Consultants, LLC	No	Sanchez, Mark	third party	2			.	.
764	Rebaudioside D	2018-07-10	2018-03-29	"no questions"	Sichuan Ingia Biosynthetic Co., Ltd.	China	0	Yes	.	.	3	Pariza, Michael, W.	Sipes, Glenn, I.	Tarka, Stanley, M.	.	.
763	Alpha-lactalbumin	2018-12-10	2018-04-03	"no questions"	Agropur, Inc.	USA (WI)	Keller and Heckman, LLP	No	Richard F. Mann	third party	0	.	.	.	.	.
762	Carnobacterium divergens M35 preparation	2018-08-14	2018-03-23	"ceased to evaluate"	Fumoir Grizzly, Inc.	Canada	0	No	Laura Boivin	manufacturer/notifier	0	.	.	.	.	.
761	Esterified propoxylated glycerol	2018-05-25	2018-03-15	"no questions"	Choco Finesse, LLC	USA (IN)	Intertek Scientific & Regulatory Consultancy	Yes	.	.	3	Clydesdale, Fergus, M.	Nicolosi, Robert, J.	Thomas, John, A.	.	.
760	Lactobacillus curvatus DSM 18775	2019-01-29	2018-04-13	"no questions"	Chr. Hansen Inc.	USA (WI)	0	No	Katharine Urbain Emily Gregoire	manufacturer/notifier	0	.	.	.	.	.
759	Stevia, primarily of rebaudioside M	2018-08-20	2018-05-25	"no questions"	DSM Food Specialties	Netherlands	0	Yes	.	.	3	Tarka, Stanley, M.	Thomas, John, A.	Avalos, Jose, L.	.	.
758	Lactobacillus helveticus R0052, B. longum subsp. infantis R0033, and B. bifidum R0071	2018-08-20	2018-03-06	"no questions"	Lallemand Health Solutions	Canada	JHeimbach LLC	Yes	.	.	3	Nicolosi, Robert, J.	Pariza, Michael, W	Thomas, John, As.	.	.
757	Two bacterial phages specific to Escherichia coli O157	2018-08-03	2018-02-26	"no questions"	Micreos B.V.	Netherlands	0	No	Stephen Hagens	manufacturer/notifier	0	.	.	.	.	.
756	Endo-1,4-beta-glucanase from T. reesei	2018-09-12	2018-02-28	"no questions"	AB Enzymes GmbH	Germany	0	No	Candice Cryne	manufacturer/notifier	0	.	.	.	.	.
755	D-psicose	2018-05-10	2018-02-14	"ceased to evaluate"	SamYang Corp.	Korea	NutraSource	No	Chong-Jin Park	manufacturer/notifier	0	.	.	.	.	.
754	Algal oil from P. moriformis S6697	2018-06-23	2018-02-14	"no questions"	Corbion Biotech, Inc/TerraVia resp.	USA (CA)	Burdock Group Consultants	Yes	.	.	4	Borzelleca, J.F.	Carmines, Ed	Johnson, Eric	Saunders, Steve	.
753	Sodium thiocyanate	2018-07-31	2018-01-24	"no questions"	Taradon Laboratory	Belgium	Morgan, Lewis & Bockius LLP	No	Gary L. Yingling	third party	0	.	.	.	.	.
752	Bacterial monophages, BP-63 and LVR16-A, specific to Salmonella	2018-07-13	2018-01-09	"no questions"	Phagelux, Inc.	Canada	Omnilytics, Inc. UT	No	Resmonde Mandeville	manufacturer/notifier	0	.	.	.	.	.
751	Maltogenic alpha-amylase from B. stearothermophilus produced in B. subtilis	2018-07-31	2018-02-06	"no questions"	Novozymes North America, Inc.	USA (NC)	0	No	Janet Oesterling	manufacturer/notifier	0	.	.	.	.	.
750	Beta-glucosidase from A.niger	2018-10-02	2018-01-08	"no questions"	DSM Food Specialties	Netherlands	Morgan, Lewis & Bockius LLP	No	Gary L. Yingling	third party	0	.	.	.	.	.
749	2'-O-fucosyllactose	2018-04-23	2017-12-19	"no questions"	DuPont Nutrition & Health	USA (DE)	LSRO Solutions,	Yes			5	Borzelleca, Joseph	Carmines, Ed.	Clemens, Rober, A.	Lewis, Kara	Falk, Michael C.
748	Tomato powder	2018-04-19	2017-12-21	"ceased to evaluate"	IBR LTD	Israel	Hogan Lovells US LLP	No	Inon Perry	manufacturer/notifier	0	.	.	.	.	.
747	Calcium lactate	2018-06-01	2017-12-15	"no questions"	PepsiCo, Inc.	USA (NY)	Exponent	No	Ellen de Brabander	manufacturer/notifier	0	.	.	.	.	.
746	Maltogenic amylase from G. stearothermophilus produced in B. subtilis	2018-06-13	2017-12-21	"no questions"	AB Enzymes	Germany	0	No	Candice Cryne	manufacturer/notifier	0	.	.	.	.	.
745	enzyme modified steviol glycosides(EMSG)	2018-04-20	2017-12-11	"no questions"	PureCircle Limited	USA (IL)	0	Yes			3	Pariza, Michael, W.	Sipes, Glenn, I.	Tarka, Stanley, M.	.	.
744	Steviol glycosides (rebaudioside M)	2018-03-23	2017-12-11	"no questions"	PureCircle Limited	USA (IL)	0	Yes			3	Pariza, Michael, W.	Sipes, Glenn, I.	Tarka, Stanley, M.	.	.
743	β-galactosidase from Papiliotrema terrestris	2018-06-01	2017-12-21	"no questions"	Amano Enzyme, Inc.	Japan	Keller and Heckman LLP	No	Tomon Ogawa	manufacturer/notifier	0	.	.	.	.	.
742	Duckweed (subfamily Lemnoideae) powder	2018-08-22	2017-12-19	"no questions"	Parabel Ltd.	USA (FL)	GRAS Associates, LLC	No	Tiar Anthony	manufacturer/notifier	0	Taylor, Stephen as the food alergy expert	.	.	.	.
741	Dimethyl ether	2018-05-18	2017-12-01	"no questions"	Callaghan Innovation	New Zealand	0	No	Stephen Tallon	manufacturer/notifier	0	.	.	.	.	.
740	Glycolipids (GL) from Dacryopinax spathularia	2018-03-17	2017-11-27	"no questions"	IMD Natural Solutions GmbH	Germany	Toxicology Regulatory Services, Inc.	Yes	.	.	3	Thomas, John, A.	Carakostas, Michael	Pariza, Michael, W.	.	.
739	Mannanase enzyme from Talaromyces leycettanus produced in Aspergillus niger	2018-04-25	2017-12-26	"no questions"	Novozymes North America, Inc.	USA (NC)	0	No	Janet Oesterling	manufacturer/notifier	0	.	.	.	.	.
738	Thaumatin	2018-04-18	2017-11-08	"no questions"	Nomad Bioscience GmbH	Germany	Center for Regulatory Services, Inc. (Kristi Smedley) DT/Consulting Group (Daniel Tuse)	No	Kristi O. Smedley	third party	0	.	.	.	.	.
737	Soy leghemoglobin preparation from a strain of Pichia pastoris	2018-06-23	2017-10-26	"no questions"	Impossible Foods Inc.	USA (CA)	Morgan, Lewis and Bockius, LLP	Yes	.	.	3	Borzelleca, Joseph, F.	Pariza, Michael, W.	Taylor, Stephen, L.	.	.
736	Lactobacillus casei subsp. paracasei Lpc-37	2018-04-11	2017-10-26	"no questions"	Danisco USA, Inc. DuPont Nutrition and Health	USA (WI)	0	No	Kraak-Ripple, Sarah	manufacturer/notifier	0	Pariza, Michael (external expert )	.	.	.	.
735	2'-Fucosyllactose	2018-04-06	2017-10-19	"no questions"	Glycosyn, LLC Friesland Campina Domo B.V.	USA (MA) Netherland	GRAS Associates, LLC	Yes	.	.	3	Kraska, Richard	Archer, Doug	Emmel, Katrina V.	.	.
734	Ergothionine	2018-05-07	2017-11-08	"no questions"	Blue California	USA (CA)	GRAS Associates, LLC	Yes	.	.	3	Emmel, Katrina, V,	Falk, Michael	Lewis, Kara	.	.
733	Purified steviol glycosides	2018-01-09	2017-11-29	"no questions"	Shangdong Shengxiangyuan Biotechnology	China	GRAS Associates, LLC	Yes	.	.	3	Kraska, Richard	McQuate, Robert, S.	Emmel, Katrina, V.	.	.
732	Docosahexaenoic acid oil produced in Schizochytrium sp.	2018-04-06	2017-10-16	"no questions"	Linyi Youkang Biology Co., Ltd.	China	NutraSource, Inc.	Yes	.	.	3	Cho, Susan	Slavin, Joanne	Fahey, George, C.	.	.
731	Docosahexaenoic acid oil produced in Schizochytrium sp.	2018-04-06	2017-10-16	"no questions"	Linyi Youkang Biology Co., Ltd.	China	NutraSource, Inc.	No	Guobin Li	manufacturer/notifier	0	.	.	.	.	.
730	Arachidonic-acid rich oil from Mortierella alpina strain LU 166	2018-03-30	2017-10-26	"no questions"	Linyi Youkang Biology Co., Ltd.	China	NutraSource, Inc.	No	Guobin Li	manufacturer/notifier	0	.	.	.	.	.
729	Galacto-oligosaccharides (GOS)	2018-03-27	2017-10-03	"no questions"	Neo Cremar, Co., Ltd.	South Korea	GRAS Associates, LLC	Yes	.	.	3	Emmel, Katrina, V,	Omaye, Stanley	Lewis, Kara	.	.
728	Phospholipase C	2017-11-13	2017-09-08	"no questions"	Novozymes North America, Inc.	USA (NC)	0	No	Janet Oesterling	manufacturer/notifier	0	.	.	.	.	.
727	Trehalase from T. reesei produced in T. reesei	2018-05-05	2017-10-19	"no questions"	Danisco US Inc. (Dupont Industrial Biosciences)	USA (CA)	0	No	Sewalt, Vincent	manufacturer/notifier	0	Pariza, Michael (external expert )	.	.	.	.
726	Phenolic preparation from olive fruit	2018-02-28	2017-09-14	"no questions"	DSM Nutritional Products, LLC. Well, Probeltepharma, Spain	USA (NJ)	0	Yes		.	3	Tarka, Stanley, M.	Borzelleca, Joseph, F.	Thomas, John, A.	.	.
725	Inactivated B. coagulans GBI-30, 6086	2018-02-12	2017-08-31	"no questions"	Ganeden Biotech, Inc.	USA (OH)	AIBMR®	No	Timothy S. Murbach	third party	0	.	.	.	.	.
724	six bacterial phages specific to shiga-toxin producing E. coli	2018-04-10	2017-09-25	"no questions"	FINK TEC GmbH	Germany	Kevin O. Gillies, LLC	No	Kevin O. Gillies	third party	0	.	.	.	.	.
723	Benzalkonium chloride	2017-12-18	2017-09-08	"ceased to evaluate"	Marvel Technologies USA, LLC	USA (TN)	0	Yes	.	.	3	Archer, Douglas, L.	Carmines, Ed	Patterson, Reid	.	.
722	Lactobacillus plantarum Lp-115	2018-02-16	2017-08-23	"no questions"	Danisco USA, Inc. Dupont Nutrition & Health	USA (WI)	0	Yes	.	.	3	Borzelleca, Joseph, F.	Pariza, Michael, W.	Falk, Michael	.	.
721	Galacto-oligosaccharides (GOS)	2017-12-19	2017-08-21	"no questions"	Vitalus Nutrition Inc.	Canada	Spherix Consulting Group, Inc.	Yes	.	.	4	Clemens, Roger	Hayes, Wallace, A.	Sox, Thomas, E.	Kruger, Claire	.
720	Rice bran wax	2018-01-16	2017-08-09	"no questions"	The J.M. Smucker Company	USA (OH)	ToxStrategies, LLC	Yes	.	.	3	Carakostas, Michael	Tarka, Stanley, M.	Vollmuth Thomas	.	.
719	Orange pomace and enzyme-treated orange pomace	2017-12-26	2017-08-07	"no questions"	PepsiCo, Inc.	USA (NY)	Toxicology Regulatory Services, Inc.	Yes	.	.	2	Coughlin, James, R.	Slavin, Joanne	.	.	.
718	Calcium acid pyrophosphate	2017-10-17	2017-08-03	"ceased to evaluate"	Chemische Fabrik Budenheim KG	Germany	0	No	Jana Dammeier	manufacturer/notifier	0	.	.	.	.	.
717	Short-chain fructo-oligosaccharides	2018-02-13	2017-08-15	"no questions"	Galam, Ltd.	Israel	0	Yes	.	.	3	Borzelleca, Joseph, F.	Nicolosi, Robert	Fahey, George	.	.
716	Bovine milk osteopontin	2018-02-01	2017-08-03	"ceased to evaluate"	Arla Foods Ingredients Group P/S	Denmark	Burdock Group Consultants Orlando, FL	Yes	.	.	4	Clemens, Roger	Lien, Eric. L.	Nicolosi, Robert	Tappenden, Kelly	.
715	Rebaudioside D	2017-10-24	2017-08-08	"no questions"	Blue California	USA (CA)	GRAS Associates, LLC	Yes	.	.	3	Kraska, Richard, C.	McQuate, Robert, S.	Emmel, Katrina, V.
714	Subtilisin from B. amyloliquefaciens produced in B. subtilis	2018-02-06	2017-08-14	"no questions"	Danisco US Inc. (Dupont Industrial Biosciences)	USA (CA)	0	Yes	.	.	2	Pariza, Michael, W.	Borzelleca, Joseph, F.	.	.	.
713	Hydrolyzed pork cartilage	2018-04-05	2017-08-08	"no questions"	Rousselot BVBA Darling Ingredients	Netherlands	0	Yes	.	.	3	Borzelleca, Joseph, F.	Nicolosi, Robert	Thomas, John, A.	.	.
712	Calcium acetate	2018-02-05	2017-08-28	"ceased to evaluate"	Niacet Corporation	USA (NY)	EAS Consulting Group, LLC, Alexandria, VA	Yes	.	.	3	Martin, Robert L.	Tarka, Stanley, M.	Soni, Madhusudan, G.	.	.
711	Glucan	2017-12-26	2017-07-05	"no questions"	Nihon Shokuhin Kako Co., Ltd.	Japan	0	Yes	.	.	3	Borzelleca, Joseph, F.	Fahey, George	Sipes, I. Glenn	.	.
710	Basic methacrylate copolymer	2017-12-08	2017-07-25	"ceased to evaluate"	MIT (indeed, although is not listed on the title page)	USA (MA)	Ramboll Envrion	No	.	.	0	Rodricks, Joseph, V.	Turnbull, Dunkan	.	.	.
709	Pyrroloquinoline quinone disodium salt	2018-03-06	2017-06-12	"no questions"	Shandong Jincheng Bio-Pharmaceutical Co., Ltd.	China	NutraSource, Inc.	Yes	.	.	3	Cho, Susane	Martin, Robert, L.	Slavin, Joanne	.	.
708	Triacylglycerol lipase from R. oryzae produced in A. niger	2017-10-10	2017-07-19	"ceased to evaluate"	Advanced Enzyme Technologies Ltd.	India	0	Yes	.	.	2	Borzelleca, Joseph, F.	Pariza, Michael, W.	.	.	.
707	Glucose oxidase from Penicillium produced in Trichoderma reesei	2017-11-24	2017-06-22	"no questions"	AB Enzymes GmbH	Germany	0	No	Candice Cryne	manufacturer/notifier	0	.	.	.	.	.
706	Siraitia grosvenorii Swingle (Luo Han Guo) fruit extract	2017-08-17	2017-06-02	"no questions"	Hunan Nutramax, Inc.	China	NutraSource, Inc.	No (vs Yes with the original submission - GRN 629)	Zhang Bao Tang	manufacturer/notifier	0	.	.	.	.	.
705	Distarch phosphate	2017-11-09	2017-06-05	"no questions"	Ingredion, Inc	USA (NJ)	Keller & Heckman LLP documentation by Exponent	Yes	.	.	2	Borzelleca, Joseph, F.	Pariza, Michael, W.	.	.	.
704	Corn oil (by-product of ethanol production)	2017-10-10	2017-06-02	"ceased to evaluate"	CoPack Strategies, LLC	USA (IA)	0	Yes	.	.	4	Gupta, Monoj, K.	Kisnan, Padmanban	Sherod, Anne Elise	Tong Wang
703	Alpha-glucosidase from A. niger produced by Trichoderma reesi	2017-11-09	2017-06-26	"no questions"	Danisco US Inc. (DuPont Industrial Biosciences)	USA (CA)	0	No	Sewalt, Vincent	manufacturer/notifier	0	Pariza, Michael (external expert )	.	.	.	.
702	Purified steviol glycosides	2017-08-28	2017-05-24	"no questions"	Xinghua GL Stevia Co., Ltd.	China	Summit Life Sceince, Inc. (NY)	Yes	.	.	3	Thomas, John, A.	Nicolosi, Robert	Bechtel, David	.	.
701	Pyrroloquinoline quinone disodium salt	2017-09-08	2017-05-08	"no questions"	Nutraland USA, Inc.	USA (CA)	NutraSource, Inc.	No	Sanying, Xu	manufacturer/notifier	0	.	.	.	.	.
700	Paracoccus carotinifaciens extract containing carotenoids	2017-10-23	2017-05-09	"no questions"	JX Nippon Oil & Energy Corporation	Japan	0	Yes	.	.	3	Thomas, John, A.	Nicolosi, Robert	Bechtel, David	.	.
699	Trehalase from Myceliophthora sepedonium produced by A. niger	2017-11-13	2017-05-30	"no questions"	Novozymes North America, Inc.	USA (NC)	0	No	Janet Oesterling	manufacturer/notifier	0	.	.	.	.	.
698	Paramylon isolate from Euglena gracilis	2017-07-19	2017-04-20	"ceased to evaluate"	Kemin Foods, L.C.	(USA, IA)	Algal Scientifc	Yes	.	.	3	Borzelleca, Joseph, F.	Pariza, Michael, W.	Thomas, John, A.	.	.
697	Dried biomass of Euglena gracilis	2017-07-19	2017-04-20	"ceased to evaluate"	Kemin Foods, L.C.	(USA, IA)	Algal Scientifc	Yes	.	.	3	Borzelleca, Joseph, F.	Pariza, Michael, W.	Thomas, John, A.	.	.
696	Dolomite	2017-10-03	2017-04-14	"ceased to evaluate"	Hogan Lovells, LLP	USA (D.C.)	0	No	Martin J. Hahn	manufacturer/notifier	0	.	.	.	.	.
695	Dimethyl ether	2017-08-29	2017-04-04	"ceased to evaluate"	Callaghan Innovation	New Zealand	0	Yes	.	.	3	Sipes, Glenn I.	Brusick, David	Tarka, Stanley, M.	.	.
694	Pyrroloquinoline quinone disodium salt (PQQ)	2017-09-28	2017-04-06	"no questions"	Fuzhou Contay	China	Summit Life Sceince, Inc. (NY)	Yes	.	.	3	Thomas, John, A.	Nicolosi, Robert, J.	Bechtel, David	.	.
693	D-psicose (resubmssion of GRN647)	2017-08-28	2017-03-20	"no questions"	SamYang Corporation	Korea	NutraSource, Inc.	Yes	.	.	3	Cho, Susane	Fahey, George	Slavin, Joanne	.	.
692	Quinoa sprout extract	2017-11-03	2017-03-06	"ceased to evaluate"	VIS VITALIS gmbh	Austria	Soni & Associates, Inc.	Yes	.		3	Martin, Robert L.	Thomas, John, A.	Soni, Madhusudan, G.	.	.
691	Bacillus coagulans SANK 70258 spore preparation	2017-08-28	2017-02-03	"no questions"	Mitsubishi-Kagaku Foods Corporation	Japan	Exponent, Inc.	Yes			3	Pariza, Michael, W.	Tarka, Stanley, M.	Thomas, John, A.	.	.
690	Fruit and vegetable vitamin extract	2017-08-01	2017-02-27	"ceased to evaluate"	NutriFusion LLC Hogan Lovells US LLP	USA (FL?) USA (DC)	Hogan Lovells Martin J. Hahn	No	Martin J. Hahn	third party	0	.	.	.	.	.
689	Phospholipase C from Bacillus thuringiensis produced in Bacillus licheniformis	2017-08-04	2017-03-03	"no questions"	Novozymes North America, Inc.	USA (NC) Denmark	0	No	Janet Oesterling	manufacturer/notifier	0	.	.	.	.	.
688	Sodium thiocyanate	2017-08-25	2017-02-28	"ceased to evaluate"	Taradon Laboratory	Belgium	Morgan, Lewis & Bockius LLP	No	Gary L. Yingling	third party	0	.	.	.	.	.
687	Inulin from Agave tequilana (2nd resubmission)	2017-05-08	2017-02-08	"ceased to evaluate"	IIDEA	Mexico	NSF International Ann Arbor, MI	Yes	.	.	3	Kraska, Richard, C.	McQuate, Robert, S.	Kapp, Robert, W.	.	.
686	Curcumin from turmeric	2017-07-11	2017-02-01	"no questions"	DolCas Biotech, LLC	USA (NJ)	0	Yes	.	.	3	Kraska, Richard, C.	McQuate, Robert, S.	Lewis, Kara	.	.
685	Lactobacillus plantarum strain 299v	2017-10-31	2017-03-02	"no questions"	Probi AB	Sweden	JHeimbach LLC Quarles & Brady, LLP	Yes	.	.	3	Borzelleca, Joseph, F.	Pariza, Michael, W.	Heimbach, James, T.	.	.
684	Mung bean protein isolate	2017-08-04	2017-01-13	"no questions"	Hampton Creek, Inc.	USA (CA)	Polsinelli	Yes	.	.	3	Borzelleca, Joseph, F.	Fahey, George C.	Taylor, Stephen, L.	.	.
683	Canola protein isolate	2017-05-10	2017-01-10	"no questions"	DSM Nutritional Products, LLC	USA (NJ)	0	Yes	.	.	3	Anderson, Richard, A.	Soni, Madhusudan, G.	Tarka, Stanley, M.	.	.
682	Lecithin from canola	2017-07-07	2017-01-10	"no questions"	Cargill	USA (MN)	ToxStrategies, LLC	Yes	.	.	3	Carakostas, Michael	Tarka, Stanley, M.	Vollmuth Thomas	.	.
681	Isomaltulose syrup	2017-06-21	2016-11-29	"no questions"	Evonik Creavis GmbH	Germany	Hyman, Phelps & Mc Namara, P.C. Washington, D.C.	Yes	.	.	3	Borzelleca, Joseph, F.	Nicolosi, Robert, J.	Pariza, Michael, W.	.	.
680	Alpha-L-arabinofuranosidase from T. pinophilus produced by T. reesei	2017-05-24	2017-01-09	"no questions"	Novozymes North America, Inc.	USA (NC)	0	No	Janet Oesterling	manufacturer/notifier	0	.	.	.	.	.
679	Orange juice	2017-05-10	2016-12-14	"no questions"	Sumol + Compal Marcas S.A.	Portugal	Hyman, Phelps & Mc Namara, P.C. Washington, D.C.	Yes	.	.	3	Borzelleca, Joseph, F.	Nicolosi, Robert, J.	Pariza, Michael, W.	.	.
678	Alpha-cyclodextrin	2017-04-14	2016-11-28	"ceased to evaluate"	Wacker Chemical Corporation	USA (MI)	Hyman, Phelps & Mc Namara, P.C. Washington, D.C.	Yes	.	.	2	Borzelleca, Joseph, F.	Nicolosi, Robert, J.	.	.	.
677	Docosahexaenoic acid oil	2017-05-02	2016-11-21	"no questions"	Mara Renewables Corporation	Canada	ToxStrategies, LLC	Yes	.	.	3	Carakostas, Michael	Rubin, Lewis, P.	Sipes, I. Glenn	.	.
676	Colicin preparations	2017-05-15	2016-11-23	"no questions"	Nomad Bioscience GmbH	Germany	Center for Regulatory Services, Inc.	No	Kristi o. Smedley	third party	0	.	.	.	.	.
675	Xylanase enzyme preparation	2017-04-06	2016-10-14	"no questions"	Novozymes North America, Inc.	USA (NC)	0	No	Janet Oesterling	manufacturer/notifier	0	.	.	.	.	.
674	Isomalto-oligosaccharides	2017-07-05	2016-10-14	"no questions"	BioNeutra North America Inc.	Canada	Intertek Scientific & Regulatory Consultancy	Yes	.	.	3	Borzelleca, Joseph, F.	Doull, John	Nicolosi, Robert, J.	.	.
673	Algal fat derived from Prototheca moriformis (S7737)	2017-10-13	2017-03-27	"no questions"	TerraVia Holdings Inc.	USA (CA)	Burdock Group Consultants	No	Matulka	third party	0	.	.	.	.	.
672	Preparation containing five bacterial monophages specific to Shigella spp.	2017-03-27	2016-10-13	"no questions"	Intralytix, Inc.	USA (MD)	0	No	Alexander Sulakvelidze	manufacturer/notifier	0	.	.	.	.	.
671	Galacto-oligosaccharides (GOS)	2017-04-11	2016-10-13	"ceased to evaluate"	Vitalus Nutrition Inc.	Canada	Spherix Consulting Group, Inc.	Yes	.	.	4	Clemens, Roger	Hayes, Wallace, A.	Sox, Thomas, E.	Kruger, Claire	.
670	Inactivated Bacillus coagulans GBI-30, 6086	2017-03-15	2016-10-12	"no questions"	Ganeden Biotech, Inc.	USA (OH)	AIBMR®	Yes	.	.	2	Hauswirth, Judith	Endres, John	.	.	.
669	Cows milk-derived lactoferrin	2017-03-09	2016-09-27	"no questions"	Synlait Milk Ltd	New Zealand	EAS Consulting Group/Drummond Food Science Advisory Ltd, New Zealand	Yes	.	.	5	Jensen, Craig	Lonnerdal, Bo	Moughan, Paul	Ochoa, Theresa	Wang, Bing
668	Sodium formate	2017-03-09	2016-09-21	"no questions"	International Food Additives Council (IFAS) & European Food and Feed Cultures Association	USA (D.C.)	0	Yes	.	.	2	Borzelleca, Joseph, F.	Pariza, Michael, W.	.	.	.
667	Rebaudioside M	2017-02-17	2016-09-14	"no questions"	Blue California	USA (CA)	GRAS Associates, LLC	Yes	.	.	3	Kraska, Richard, C.	McQuate, Robert, S.	Emmel, Katrina, V.	.	.
666	Chondroitin sulfate sodium	2017-03-15	2016-09-13	"no questions"	Gnosis S.P.A.	Italy	Amin Talati Attorney in Law &the expert panel convened by Soni & Associates Inc	Yes	.	.	3	Martin, Robert L.	Thomas, John, A.	Soni Madhusudan, G.	.	.
665	Lactoperoxidase system	2016-12-14	2016-08-26	"ceased to evaluate"	Taradon Laboratory	BElgium	Morgan, Lewis & Bockius LLP	No	Gary L. Yingling	third party	0	.	.	.	.	.
664	Alpha-amylase from Cytophaga sp. expressed in Bacillus licheniformis	2017-01-31	2016-08-25	"no questions"	Danisco US Inc. (operating as Dupont Industrial Biosciences)	USA (CA)	0	No	Sewalt, Vincent	manufacturer/notifier	0	Pariza, Michael (external expert )	.	.	.	.
663	Distarch phosphate	2016-09-30	2016-08-22	"ceased to evaluate"	Ingredion Incorporated	USA (IL)	Keller and Heckman LLP Washington, D.C.	Yes	.	.	2	Borzelleca, Joseph, F.	Pariza, Michael, W.	.	.	.
662	Glucosylated steviol glycosides	2016-09-29	2016-08-22	"no questions"	PureCircle USA, Inc.	USA (IL)	0	Yes	.	.	3	Sipes, Glenn I.	Tarka, Stanley, .	Thomas, John A.	.	.
661	Fucoidan concentrate from Fucus vesiculosus	2017-02-10	2016-08-19	"no questions"	Marinova Pty. Ltd.	Australia	Soni & Associates, Inc.	Yes	.	.	3	Martin, Robert L.	Thomas, John	Soni, Madhusudan, G.	.	.
660	Bacillus coagulans GBI-30, 6086 spores	2017-01-13	2016-08-16	"no questions"	Ganeden Biotech, Inc.	USA (OH)	AIBMR®	Yes	.	.	4	Judith Hauswirth	Thomas, John	Kleinman, Ronald	Endres, John	.
659	Lacto-N-neotetraose	2016-11-23	2016-08-10	"no questions"	Glycom A/S	Denmnark	0	Yes	.	.	4	Borzelleca, Joseph, F.	Kleinman, Ronald, E.	Nicolosi, Robert, J.	Thomas, John, A.	.
658	Grapefruit extract	2016-09-28	2016-06-27	"ceased to evaluate"	Chemie Research & Manufacturing	USA (FL)	0	No	Thomas Wright	manufacturer/notifier	0	.	.	.	.	.
657	Glucoamylase from Penicillum oxalicum produced in Aspergillus niger	2016-11-23	2016-06-26	"no questions"	Novozymes North America, Inc.	USA (NC)	0	No	Janet Oesterling	manufacturer/notifier	0	.	.	.	.	.
656	Enzyme-modified steviol glycosides	2016-09-28	2016-06-26	"no questions"	GLG Life Tech Corporation	USA (FL)	GRAS Associates, LLC	Yes	.	.	3	Kraska, Richard, C.	McQuate, Robert, S.	Emmel, Kathrina, V.	.	.
655	Rice bran wax	2016-09-20	2016-06-28	"ceased to evaluate"	J.M.Smucker Company	USA (OH)	ToxStrategies, LLC	Yes	.	.	3	Carakostas, Michael	Tarka, Stanley M.	Vollmuth Thomas	.	.
654	Cocoa butter substitute manufactured using palm oil stearin and stearic acid	2016-12-19	2016-06-28	"no questions"	IOI Loders Croklaan, USA, LLC	USA (IL)	GRAS Associates, LLC	Yes	.	.	3	Kraska, Richard	McQuate, Robert, S.	Lewis, Kara	.	.
653	Lysophospholipase from Aspergillus nishimurae expressed in Trichoderma reesei	2016-10-13	2016-06-21	"no questions"	AB Enzymes GmbH	Germany	0	No	Candice Cryne	manufacturer/notifier	0	.	.	.	.	.
652	Gamma linolenic acid safflower oil	2016-12-16	2016-06-21	"no questions"	Arcadia Biosciences, Inc.	USA (CA)	Spherix Consulting Group, Inc.	Yes	.	.	4	Clemens, Roger	Hayes, Wallace, A.	Sox, Thomas, E.	Kruger, Claire	.
651	Phospholipase A1 from Talaromyces leycettanus produced in Aspergillus niger	2016-11-23	2016-06-06	"no questions"	Novozymes North America, Inc.	USA (NC)	0	No	Janet Oesterling	manufacturer/notifier	0	.	.	.	.	.
650	2'-O-fucosyllactose	2016-11-23	2016-05-26	"no questions"	Glycom A/S	Denmark	0	Yes	.	.	4	Borzelleca, Joseph, F.	Kleinman, Ronald, E.	Nicolosi, Robert, J.	Thomas, John, A.	.
649	β-galactosidase enzyme preparation from Bacillus circulans produced in Bacillus subtilis	2016-11-28	2016-05-25	"no questions"	GenoFocus, Inc	Korea	Keller and Heckman LLP Washington, D.C.	No	Richard F. Mann	third party	0	.	.	.	.	.
648	Monoglycerides	2016-12-13	2016-05-17	"no questions"	Apeel Sciences	USA(CA)	Mark L. Itzkofff attorney at law Washington, D.C.	No	Mark Itzkoff	third party	0	.	.	.	.	.
647	D-psicose	2016-10-11	2016-05-17	"ceased to evaluate"	Samyang Corporation	Korea	NutraSource, Inc. Clarksville, MD	Yes	.	.	3	Cho, Susane	Fahey, George, C.	Slavin, Joanne	.	.
646	Pecan shell fiber	2016-10-12	2016-05-05	"no questions"	Southeastern Reduction Company	USA(GA)	Burdock Group Consultants Orlando, FL	Yes	.	.	3	Aardema, Marily	Miller Jones, Julie	Slavin, Joanne	.
645	Pullulanase from Bacillus deramificans and Bacillus acidopullulyticus expressed in Bacillus licheniformis	2016-11-01	2016-05-05	"no questions"	Novozymes North America, Inc.	USA(NC)	0	No	Janet Oesterling	manufacturer/notifier	0	.	.	.	.
644	Non-fat dry goat milk and goat whey protein	2016-10-11	2016-05-05	"no questions"	Ausnutria B.V.	Netherlands	GRAS Associates, LLC	Yes	.	.	3	Lonnerdal, Bo	McQuate, Robert, S.	Kraska, Richard
643	Phosphatidylserine derived from fish	2016-07-01	2016-05-04	"ceased to evaluate"	ECA Healthcare, Inc.	China	NutraSource, Inc.	Yes	.	.	3	Cho, Susane	Martin, Robert, L.	Fahey, George, C.	.	.
642	Camelina oil	2016-10-12	2016-05-04	"no questions"	CamStar, Inc.	USA (MT)	0	Yes	.	.	7	Goldberg, Sharon (GlowHealth president)	Gruenwald, Joerg (president of Herbalist& Doc, GmbH)	Haegele, Lothar (president & CEO X-lab Int.)	Krivan, Howard (Lectin Int.)	Lewis, John E. (prof. of psychiatry & behavioral sciences) Rundek, Tatjana (prof. of neurology & PH); Woolger, Judi (prof. of medicine)
641	Pyrroloquinoline quinone disodium salt	2016-10-14	2016-04-12	"no questions"	Zhejian Tianrui Chemical Co., Ltd.	China	Zhejiang Hisun Pharmaceutical Co. Ltd.	Yes	.	.	3	Borzelleca, Joseph F.	Doull, John	Tarka, Stanley, M.
640	Esterified propoxylated glycerol	2016-09-21	2016-04-08	"no questions"	Choco Finesse, LLC	USA (IN)	Intertek Scientific & Regulatory Consultancy, NJ , USA (David Bechtel)	Yes	.	.	5	Clydesdale, Fergus, M.	Nicolosi, Robert, J	Russel, Robert M	Thomas, John, A.	Bechtel, David, H.
639	Zeaxanthin from marigold	2016-09-28	2016-04-11	"no questions"	Kemin Foods, L.C.	USA (IA)	Ramboll Envrion Phoenix AZ	Yes	.	.	3	Borzelleca, Joseph F.	Thomas, John A.	Johnson, Elizabeth J.	.	.
638	High purity steviol glycosides (minimum purity 97%) consisting primarily of rebaudioside A	2016-07-10	2016-04-07	"no questions"	Hunan Huacheng Biotech, Inc.	China	NutraSource, Inc Clarksville, MD	Yes	.	.	3	Borzelleca, Joseph F.	Fahey, George C.	Slavin, Joanne	.	.
637	Soy phosphatidylserin (PS)	2016-08-04	2016-03-30	"ceased to evaluate"	ECA Healthcare, Inc.	China	NutraSource, Inc Clarksville, MD	Yes	.	.	3	Susan, Cho	Martin, Robert L.	Fahey, George, C.	.	.
636	Sunflower phosphatidylserine (PS)	2016-07-01	2016-03-29	"ceased to evaluate"	ECA Healthcare, Inc.	China	NutraSource, Inc Clarksville, MD	Yes	.	.	3	Susan, Cho	Martin, Robert L.	Fahey, George, C.	.	.
635	Nicotinamide riboside chloride	2016-08-03	2016-03-29	"no questions"	ChromaDex Inc	USA (CA)	Spherix Consulting Group, Inc.	Yes	.	.	3	Clemens, Roger	Sox, Thomas, E.	Thomas, John, A.	.
634	Calcium chloride	2016-08-08	2016-03-18	"no questions"	PepsiCo, Inc.	USA(NY)	Exponent, Washington D.C.	Yes	.	.	3	Tarka, Stanley, M.	Curhan, Gary, C.	Weaver, Connie, M.	.	.
633	Concentrated milk protein with a ≥ 60:40 whey:casein ratio	2016-09-21	2016-03-18	"no questions"	Leprino Foods Company	USA(CO)	Keller and Heckman LLP Washington, D.C.	No	Richard F. Mann	third party	0	.	.	.	.	.
632	Rebaudioside A from Yarrowia lipolytica	2016-06-24	2016-03-18	"no questions"	DSM Nutritional Products, USA, NJ DMS food specialities, Delft, The Netherdlands	USA (NJ) Netherlands	DSM Nutritional Products, NJ	Yes	.	.	4	Tarka, Stanley, M.	Marone, Palma	Thomas, John, A.	Avalos, Jose	.
631	Triacylglycerol lipase from Fusarium oxysporum produced in Trichoderma reesei	2016-07-18	2016-03-10	"no questions"	AB Enzymes GmbH	Germany	.	No	Candice Cryne	manufacturer/notifier	0	.	.	.	.	.
630	Preparation containing the bacterial monophages, Fo1a and S16, specific to Salmonella	2016-05-17	2016-03-02	"ceased to evaluate"	Micreos B.V.	Netherlands	0	No	Steven Hagens	manufacturer/notifier	0	.	.	.	.	.
629	Siraitia grosvenorii Swingle (Luo Han Guo)	2016-07-15	2016-03-02	"ceased to evaluate"	Hunan Huacheng Biotech, Inc.	China	NutraSource, Inc. Clarksville, MD	Yes	.	.	3	Susan Cho	Martin, Robert L.	Fahey, George, C.	.	.
628	endo-1,4-beta-xylanase from Trichoderma reesei	2016-09-14	2016-03-01	"no questions"	AB Enzymes GmbH	Germany	AB Enzymes GmbH Toronto, O0ntario Canada	No	Candice Cryne	manufacturer/notifier	0	.	.	.	.	.
627	Siraitia grosvenorii Swingle (Luo Han Guo)	2016-10-11	2016-03-01	"no questions"	Guilin GFS Monk Fruit Corp., China	China	JHeimbach, LLC	Yes	.	.	3	Borzelleca, J,F.	Koletzko, Berthold, V	Nicolosi, R.J.	.	.
626	Steviol glycosides (produced in Saccharomyces cerevisiae)	2016-05-27	2016-01-03	"no questions"	Cargill, Inc.	USA (MN)	.	Yes	.	.	3	Borzelleca, Joseph, F.	Pariza, Michael, W.	Sipes, I. Glenn	.	.
625	Pyrroloquinoline quinone (PQQ) disodium salt	2016-08-18	2016-02-29	"no questions"	Nascent Health Sciences, LLC	USA (NJ)	Intertek Scientific & Regulatory Consultancy, NJ , USA (David Bechtel)	Yes	.	.	3	Nicolosi, Robert, J.	Thomas, John, A.	Bechtel, David, H.	.	.
624	D-allulose 3-epimerase (DPEase)	2016-08-18	2016-02-17	"no questions"	Matustani Chemical Industry Company, Ltd.	Japan	Morgan, Lewis & Bockius LLP	No	Gary L. Yingling	third party	0	Taylor, Stephen, L.	Baumert, Joe, L.	expert opinion	.	.
623	Fructo-oligosaccharides (FOS)	2016-08-01	2016-02-21	"no questions"	Hank Tsai; New Francisco Biotechnology Corporation	China	Soni & Associates, Inc.	Yes	.	.	3	Archer, Douglas, L	Martin, Robert, L.	Soni, Madhusudan, G.	.	.
622	fish oil emulsified - in a formulation	2016-05-13	2016-02-12	"ceased to evaluate"	MyCell Technologies, LLC	USA (NJ)	.	Yes	.	.	3	Nicolosi, R.J.	Thomas, John, A.	Bechtel, David, H.	.	.
621	algal oil (i.e. DHA - omega 3 and 9fatty acids) emulsified - in a formulation	2016-05-13	2016-02-11	"ceased to evaluate"	MyCell Technologies, LLC	USA (NJ)	Intertek Scientific & Regulatory Consultancy, NJ , USA (David Bechtel)	Yes	.	.	3	Nicolosi, R.J.	Thomas, John, A.	Bechtel, David, H.	.	.
620	Galacto-oligosaccharides (GOS)	2016-06-21	2016-02-08	"no questions"	Nestle Nutrition	USA (NJ)	0	Yes	.	.	3	Borzelleca, Joseph, F.	Kleinman, Ronald	Taylor, Stephen, L.	.	.
619	Purified steviol glycosides	2016-05-27	2016-02-06	"no questions"	PureCircle Ltd. A part of Ingedion (NYSE: INGR), a global ingredients company	USA	GRAS Associates, LLC	Yes	.	.	3	Kraska, Richard	McQuate, Robert, S.	Kapp, Robert, W.	.	.
618	purified seawater "Mediterranea Agua de Mar"	2016-05-27	2016-01-04	"no questions"	Seawater Solutions, Inc. (but it's really a Spanish "Marevendis Agua de Mar SI" company)	USA	Technology Sciences Group (TSG) Inc. Washington, D.C.	No	Gary Burin	third party	0	.	.	.	.	.
617	α-amylase from Cytophaga sp. produced in Bacillus licheniformis	2016-04-08	2016-01-04	"ceased to evaluate"	Dansico US Inc. (DuPont Industrial Biosciences)	USA	0	No	Sewalt, Vincent	manufacturer/notifier	0	Pariza, Michael (external expert )	.	.	.	.
616	High-amylose cornstarch acetate	2016-06-24	2016-01-04	"no questions"	Yale University, Yale School of Medicine	USA	Intertek Scientific & Regulatory Consultancy, Ontario, Canada	Yes	.	.	3	Borzelleca, J.F.	Fahey, George, C.	Doull, John	.	.
615	High-amylose cornstarch	2016-06-24	2016-01-04	"no questions"	Yale University, Yale School of Medicine	USA	Intertek Scientific & Regulatory Consultancy, Ontario, Canada	Yes	.	.	3	Borzelleca, J.F.	Fahey, George, C.	Doull, John	.	.
614	Chromium Polynicotinate	2016-04-12	2015-12-15	"no questions"	Exponent, Inc.	USA	0	Yes	.	.	3	Anderson, Richard, A.	Sobotka, Thomas, J.	Tarka, Stanley, M.	.	.
613	Apple peel powder	2016-03-08	2015-12-15	"ceased to evaluate"	Leahy Orchards, inc.	Canada	GRAS Associates, LLC	No	Lorraine Leahy	manufacturer/notifier	0	.	.	.	.	.
612	Basic Whey Protein Isolate	2016-05-19	2015-12-15	"ceased to evaluate"	Armor Proteines, S.A.S. a part of SAVENCIA group (France)	France	0	Yes	.	.	4	Borzelleca, J.F.	Kleinman, Ronald	Nicolosi, R.J.	Thomas, J.A.	.
611	Basic Whey Protein Isolate	2016-04-15	2015-12-15	"ceased to evaluate"	Armor Proteines, S.A.S. a part of SAVENCIA group (France)	France	0	Yes	.	.	4	Borzelleca, J.F.	Nicolosi, R.J.	Pencharz. Paul	Thomas, J.A.	.
610	Isomaltodextrin (resistant dextrin)	2016-06-06	2015-12-10	"no questions"	Hayashibara Co., Ltd.	Japan	Vanguard Regulatory Services, Inc. CO, USA	Yes	.	.	3	Borzelleca, J.F.	Nicolosi, R.J.	Pariza, Michael, W.	.	.
609	Rice protein	2016-06-06	2015-12-04	"no questions"	Axiom Foods; SPRIM Strategy & Intelligent Innovation	USA	Soni & Associates, Inc.	Yes	.	.	3	Heimbach, James, T.	Thomas, John, A.	Martin, Robert, L.	.	.
608	Pea protein concentrate	2016-05-27	2015-12-04	"no questions"	Axiom Foods; SPRIM Strategy & Intelligent Innovation	USA	Soni & Associates, Inc.	Yes	.	.	3	Heimbach, James, T.	Thomas, John, A.	Martin, Robert, L.	.	.
607	Glucosylated steviol glycosides (enzyme-modified steviol glycosides, EMSG)	2016-10-14	2015-11-24	"no questions"	PureCircle Ltd. A part of Ingedion (NYSE: INGR), a global ingredients company	USA (IL)	GRAS Associates, LLC	Yes	.	.	3	Kraska, Richard	McQuate, Robert, S.	Kapp, Robert, W.	.	.
606	Vinyl acetate-vinyl laurate copolymers	2016-05-27	2015-11-19	"no questions"	Wacker Chemie AG	Germany	Hyman, Phelps & Mc Namara, P.C. Washington, D.C.	Yes	.	.	3	Nicolosi, Robert, J.	Tarka, Stanley, M	Thomas, John, A.	.	.
605	Fructo-oligosaccharides (FOS)	2016-03-17	2015-11-19	"no questions"	Tata Chemicals Ltd.	India	Soni & Associates, Inc.	Yes	.		3	Archer, Douglas, L	Martin, Robert, L.	Soni, Madhusudan, G.	.	.
604	Baker's Yeast (Saccharomyces cerevisiae) expressing asparaginase II	2016-04-27	2015-11-02	"no questions"	Renaissance BioScience Corporation	Canada	0	No	Matthew Dahabieh	manufacturer/notifier	0	.	.	.	.	.
603	SalmoPro® bacterial monophages, BP-63 and BP-12, specific to Salmonella	2016-06-28	2015-10-29	"no questions"	Phagelux CEO Mark Engel, CSO Nancy Tawil, rest of the company in China	Canada	0	No	Rosemonde Mandeville	manufacturer/notifier	0	.	.	.	.	.
602	N-acetyl-D-neuraminic acid (NANA, Sialic acid)	2016-02-01	2015-10-13	"no questions"	Glycom A/S	Denmark	0	Yes	.	.	4	Borzelleca, Joseph, F.	Thomas, John. A.	Kleinman, Ronald	Nicolosi, Robert, J.	.
601	Bacillus coagulans SBC37-01 spore preparation	2016-04-28	2015-10-05	"no questions"	Sabinsa Corporation	USA	Soni & Associates, Inc.	Yes	.	.	3	Thomas, John. A.	Tarka, Stanley, M	Soni, Madhusudan, G.	.	.
600	Hydroxytyrosol	2016-05-13	2015-10-02	"no questions"	Seprox Biotech S.L	Spain	Soni & Associates, Inc.	Yes	.	.	3	Visioli, Francesco	Martin, Robert	Soni, Madhusudan, G.	.	.
599	Citrus fiber	2016-02-17	2015-09-11	"no questions"	Cargill, Inc.	USA	ToxStrategies, LLC	Yes	.	.	3	Coughlin, James, R.	Knight, Carol, A.	Sipes, I. Glenn	.	.
598	Thermolysin enzyme preparation derived from Geobacillus stearothermophilus	2016-02-29	2015-09-11	"no questions"	Amano Enzyme, Inc.	Japan	Keller and Heckman LLP Washington, D.C.	No	Melvin S. Drozen	third party	0	.	.	.	.	.
597	Bacillus coagulans SNZ1969 spores preparation	2016-02-29	2015-09-10	"no questions"	Sanzyme Limited	India	Soni & Associates, Inc.	Yes	.	.	3	Archer, Douglas	Martin, Robert	Soni, Madhusudan	.	.
596	Breadfruit flour	2016-02-21	2015-09-10	"no questions"	PlantSMART Labs	Canada	0	No	Susan J. Murch	manufacturer/notifier	0	.	.	.	.	.
595	gamma-aminobutyric acid	2015-11-10	2015-08-27	"ceased to evaluate"	Pharma Foods International Co., LTD.	Japan	0	Yes	.	.	3	Borzelleca, Joseph	Taylor, Stephen	Thomas, John	.	.
594	α-amylase from Geobacillus stearothermophilus produced in Bacillus licheniformis	2015-12-18	2015-08-27	"no questions"	Danisco US Inc. DuPont	USA	0	No	Sewalt, Vincent	manufacturer/notifier	0	Pariza, Michael (external expert )	.	.	.	.
593	Colicin	2015-12-09	2015-08-07	"no questions"	Nomad Bioscience GmbH	Germany	Center for Regulatory Services, Inc.	No	Kristi o. Smedley	third party	0	.	.	.	.	.
592	β-glucanase from Bacillus subtilis	2015-10-07	2015-08-06	"no questions"	Danisco US Inc. duPont	USA	0	No	Sewalt, Vincent	manufacturer/notifier	0	Pariza, Michael (external expert )	.	.	.	.
591	Streptococcus salivarius K12	2016-01-25	2015-08-05	"no questions"	BLIS Technologies Ltd.	New Zealand	0	Yes	.	.	3	Pariza, Michael, W.	Doull, John	Kleinman, Ronald	.	.
590	Pyrroloquinoline quinone	2016-01-18	2015-07-29	"ceased to evaluate"	Nascent Health Sciences, LLC	USA	Intertek Scientific & Regulatory Consultancy	Yes	.		3	Nicolosi, Robert, J.	Thomas, John	Bechtel, David	.	.
589	Xylanase from Aspergillus niger	2015-09-17	2015-08-03	"no questions"	DSM Food Specialties	Netherlands	Morgan, Lewis & Bockius LLP	No	Gary Yingling	third party	0	.	.	.	.	.
588	Zeaxanthin from Capsicum annum (paprika)	2016-02-29	2015-07-24	"no questions"	OmniActive Health Technologies Ltd	India	Soni & Associates, Inc.	Yes	.	.	3	Omaye, Stanley	Martin, Robert	Soni, Madhusudan	.	.
587	Acetolate decaroxylase from Bacillus brevis produced in Bacillus licheniformis	2015-09-08	2015-07-22	"no questions"	Novozymes North America, Inc.	USA	0	No	Janet Oesterling	manufacturer/notifier	0	.	.	.	.	.
586	Taurine	2015-12-09	2015-07-21	"no questions"	Intertek Scientific & Regulatory Consultancy	Canada	GRAS Associates, LLC	Yes	.	.	3	Borzelleca, Joseph, F.	Sipes, Glenn, I.	Williams, Gary	.	.
585	1-methylcyclopropene	2016-01-29	2015-07-10	"no questions"	Cellresin Technologies, LLC	USA	Eric Greenberg, law firm Chicago, IL	No	Eric F. Greenberg	third party	0	.	.	.	.	.
584	Cellulase from Penicillium funiculosum	2015-09-30	2015-07-02	"no questions"	Danisco US Inc.	USA	0	No	Sewalt, Vincent	manufacturer/notifier	0	Pariza, Michael (external expert )	.	.	.	.
583	Esterified propoxylated glycerol	2015-11-12	2015-07-01	"no questions"	Choco Finesse, LLC	USA	Intertek Scientific & Regulatory Consultancy	Yes	.	.	5	Clydesdale, Fergus, M.	Nicolosi, R.J.	Russel, Robert M	Thomas, John	Bechtel, David, H.
582	Inulin from Agave tequilana	2015-12-04	2015-06-30	"ceased to evaluate"	IIDEA	Mexico	NSF International	Yes	.	.	3	Kraska, Richard	McQuate, Robert	Kapp, Robert	.	.
581	Pea protein	2016-01-25	2015-06-16	"no questions"	World Food Processing, LLC	USA	FDA Atty	Yes	.	.	0	a letter with names not listed		.	.	.
580	Haematococcus pluvialis extract containing astaxanthin esters	2015-12-18	2015-06-04	"no questions"; some uses may require a color additive listing	INNOBIO Limited	USA	NutraSource, Inc Clarksville, MD	Yes	.	.	3	Cho, Susane	Martin, Robert	Lee, Ji-Young	.	.
579	Lactase from Bifidobacterium bifidum produced in Bacillus subtilis	2015-10-22	2015-05-21	"no questions"	Danisco US Inc.	USA	0	No	Sewalt, Vincent	manufacturer/notifier	0	Pariza, Michael (external expert )	.	.	.	.
578	Natamycin	2015-11-04	2015-05-19	"no questions"	DSM Food Specialties	Netherlands	Morgan, Lewis & Bockius LLP	No	Gary Yingling	third party	0	.	.	.	.	.
577	Salts from dried mineral water (65% NaCl)	2015-12-04	2015-04-28	"no questions"	Salinity Food	Sweeden	Gradient	No	Eric M. Dube	third party	0	.	.	.	.	.
576	Oligofructose and inulin	2015-12-09	2015-04-28	"no questions"	Nutricia North America	USA	Spherix Consulting Group, Inc.	Yes	.	.	4	Clemens, Roger	Jenkins, David	Jones, Judith	Kruger, Claire	.
575	Oat protein	2015-09-17	2015-04-15	"no questions"	Tate & Lyle	USA	ToxStrategies, LLC	Yes	.	.	3	Carakostas, Michael	Knight, Carol, A.	Tarka, Stanley, M.	.	.
574	Phospholipase C from Pseudomonas fluorescens	2015-07-23	2015-04-13	"no questions"	DSM Food Specialties	Netherlands	Morgan, Lewis & Beckius LLP	No	Gary Yingling	third party	0	Taylor, Steve, L.	Baumert, Joe, L.	.	.	.
573	Calcium disodium ethylenediaminetetraacetate (EDTA)	2015-10-15	2015-04-10	"no questions"	Exponent	USA	0	Yes	.	.	3	Sobotka, Thomas	Tarka, Stanley	Thomas, John	.	.
572	Lactase from Bifidobacterium bifidum produced in Bacillus licheniformis	2015-08-25	2015-03-23	"no questions"	Novozymes North America, Inc.	USA	0	No	Janet Oesterling	manufacturer/notifier	0	.	.	.	.	.
571	2’-Fucosyllactose	2015-11-06	2015-03-20	"no questions"	Jennewein Biotechnologie	Germany	ENVIRON International Corp, Phoenix, AZ	Yes	.	.	3	Borzelleca, Joseph	Bode, Lars	Judith Jones	.	.
570	Magnesium lactate	2016-01-26	2015-03-20	"ceased to evaluate"	Exponent	USA	0	Yes	.	.	3	Rulis, Alan	Heimbach, James	Magnuson, Bernadene	.	.
569	Galacto-oligosaccharides (GOS)	2015-11-25	2015-03-20	"no questions"	New Francisco Biotechnology Corporation	China		Yes	.	.	3	Thomas, J.A.	Martin, R.	Soni, M.
568	Apoaequorin	2015-10-21	2015-03-17	"ceased to evaluate"	Quincy Bioscience Manufacturing, Inc.	USA (WI)	Amin Talati Attorney in Law	Yes	.	.	6	Thomas, John. A.	Martin, Robert, L.	Pariza, Michael, W.	Advisors: Gary Williams, Xavier Pi-Sunyer, Madhusudan Soni	.
567	Xylanase from Trichoderma reesei	2015-05-07	2015-02-04	"no questions"	Danisco US Inc.	USA	0	No	Sewalt, Vincent	manufacturer/notifier	0	Pariza, Michael (external expert )	.	.	.	.
566	Mannanase from Trichoderma reesei	2015-05-20	2015-02-02	"no questions"	AB Enzymes GmgH	Canada	0	No	Candice Cryne	manufacturer/notifier	0	.	.	.	.	.
565	Fucoidan from Undaria pinnatifida	2015-07-02	2015-01-29	"no questions"	Marinova Pty. Ltd.	Australia	Soni & Associates, Inc.	Yes	.	.	3	Thomas, John. A.	Martin, Robert	Soni, Madhusudan	.	.
564	Protease from Bacillus licheniformis	2015-07-07	2015-01-02	"no questions"	Novozymes North America, Inc.	USA	0	No	Lori Gregg	manufacturer/notifier	0	.	.	.	.	.

## Sheet: List of third-parties 2015-2020
2015-2020	# of GRAS notices the Third Party was hired for
GRAS notices filed TOTAL	403
no party	142
GRAS Associates, LLC	27
AceOne RS/NutraSource Inc./Susan Cho agent	27
AIBMR®	19
Soni & Associates, Inc.	17
ToxStrategies, LLC	17
Spherix Consulting Group, Inc.	16
Keller and Heckman LLP	15
Intertek	15
JHeimbach LLC	14
Morgan, Lewis & Bockius LLP	11
Center for Regulatory Services, Inc.	9
Exponent, Inc.	6
Hogan Lovells US LLP	6
FDA Atty	5
Hyman, Phelps & McNamara P.C.	5
Ramboll	5
Burdock Group Consultants	4
Kevin O. Gillies Consulting Services, LLC	4
Amin Talati Wasserman, LLP	3
Lewis & Harrison, LLC	3
NSF	3
Toxicology Regulatory Services, Inc.	3
Algal Scientific	2
Summit Life Science, Inc	2
Vanguard Regulatory Services, Inc.	2
Wiley Rein LLP, D.C.	2
dicentra	1
EAS Consulting Group, LLC	2
Environ	1
Eric F. Greenberg P.C.	1
Gradient	1
LSRO Solutions	1
Mark L. Itzkofff	1
OFW Law	1
Omnilytics, Inc. UT	1
Pen & Tec Consulting S.L.U.	1
Polsinelli	1
RdR Solutions Consulting, LLC	1
Smith Business Services, LLC	1
Steptoe & Johnson, LLP	1
TSG consulting	1
The Executive Consulting, Inc.	1
Vireo Advisors, LLC	1
Zhejiang Hisum Pharmaceuticals Co Ltd.	1
